# Supplementary material for: Exploring the Chemical Space of CYP17A1 Inhibitors Using Cheminformatics and Machine Learning
Source: Molecules. 2023 Feb 9;28(4):1679. doi: 10.3390/molecules28041679 (PMC9966999; doi:10.3390/molecules28041679)
Supplement: Supplementary file 1 [file molecules-28-01679-s001.zip]

Archive with 17 entries (17 files):
- model1-y-test-pred.csv
- model1-y-train-pred.csv
- model2-y-test-pred.csv
- model2-y-train-pred.csv
- model3-y-test-pred.csv
- model3-y-train-pred.csv
- model4-y-test-pred.csv
- model4-y-train-pred.csv
- model5-y-test-pred.csv
- model5-y-train-pred.csv
- model6-y-test-pred.csv
- model6-y-train-pred.csv
- model7-y-test-pred.csv
- model7-y-train-pred.csv
- model8-y-test-pred.csv
- model8-y-train-pred.csv
- molecules-2094497-supplementary-1Jan2023.pdf
