# Supplementary material for: Exploring the Chemical Space of CYP17A1 Inhibitors Using Cheminformatics and Machine Learning
Source: Molecules. 2023 Feb 9;28(4):1679. doi: 10.3390/molecules28041679 (PMC9966999; doi:10.3390/molecules28041679)
Supplement: Supplementary file 1 [file molecules-28-01679-s001.zip › model1-y-test-pred.csv]

	ID	class	prediction	Name
0	CHEMBL112039	inactive	inactive	CHEMBL112039
1	CHEMBL113407	intermediate	intermediate	CHEMBL113407
2	CHEMBL113966	active	active	CHEMBL113966
3	CHEMBL114864	intermediate	intermediate	CHEMBL114864
4	CHEMBL114864	intermediate	intermediate	CHEMBL114864
5	CHEMBL1170	active	active	CHEMBL1170
6	CHEMBL132778	potent	potent	CHEMBL132778
7	CHEMBL134644	active	active	CHEMBL134644
8	CHEMBL134644	active	active	CHEMBL134644
9	CHEMBL135288	intermediate	inactive	CHEMBL135288
10	CHEMBL135772	inactive	inactive	CHEMBL135772
11	CHEMBL137040	inactive	inactive	CHEMBL137040
12	CHEMBL137463	intermediate	inactive	CHEMBL137463
13	CHEMBL137616	intermediate	inactive	CHEMBL137616
14	CHEMBL137622	intermediate	intermediate	CHEMBL137622
15	CHEMBL137651	inactive	inactive	CHEMBL137651
16	CHEMBL138170	inactive	inactive	CHEMBL138170
17	CHEMBL138580	inactive	inactive	CHEMBL138580
18	CHEMBL140021	inactive	inactive	CHEMBL140021
19	CHEMBL2105738	active	active	CHEMBL2105738
20	CHEMBL2112280	inactive	inactive	CHEMBL2112280
21	CHEMBL2112281	inactive	inactive	CHEMBL2112281
22	CHEMBL2112299	intermediate	active	CHEMBL2112299
23	CHEMBL2112519	intermediate	active	CHEMBL2112519
24	CHEMBL2112731	active	active	CHEMBL2112731
25	CHEMBL2112735	intermediate	intermediate	CHEMBL2112735
26	CHEMBL2112737	intermediate	active	CHEMBL2112737
27	CHEMBL2112746	inactive	inactive	CHEMBL2112746
28	CHEMBL2112757	intermediate	intermediate	CHEMBL2112757
29	CHEMBL2112758	intermediate	intermediate	CHEMBL2112758
30	CHEMBL2112777	inactive	inactive	CHEMBL2112777
31	CHEMBL2112777	inactive	inactive	CHEMBL2112777
32	CHEMBL2112781	inactive	inactive	CHEMBL2112781
33	CHEMBL2112888	intermediate	active	CHEMBL2112888
34	CHEMBL2311169	active	active	CHEMBL2311169
35	CHEMBL2392003	inactive	inactive	CHEMBL2392003
36	CHEMBL2392004	inactive	inactive	CHEMBL2392004
37	CHEMBL2392006	potent	potent	CHEMBL2392006
38	CHEMBL2392007	intermediate	intermediate	CHEMBL2392007
39	CHEMBL2392008	inactive	intermediate	CHEMBL2392008
40	CHEMBL305896	intermediate	intermediate	CHEMBL305896
41	CHEMBL309691	inactive	active	CHEMBL309691
42	CHEMBL310662	potent	potent	CHEMBL310662
43	CHEMBL310690	active	active	CHEMBL310690
44	CHEMBL311444	potent	intermediate	CHEMBL311444
45	CHEMBL3137965	active	active	CHEMBL3137965
46	CHEMBL3137965	active	active	CHEMBL3137965
47	CHEMBL3218783	active	active	CHEMBL3218783
48	CHEMBL325307	active	active	CHEMBL325307
49	CHEMBL3350336	inactive	inactive	CHEMBL3350336
50	CHEMBL3350336	inactive	inactive	CHEMBL3350336
51	CHEMBL336025	intermediate	intermediate	CHEMBL336025
52	CHEMBL3415117	active	active	CHEMBL3415117
53	CHEMBL341984	intermediate	inactive	CHEMBL341984
54	CHEMBL357811	active	active	CHEMBL357811
55	CHEMBL363364	inactive	inactive	CHEMBL363364
56	CHEMBL363364	inactive	inactive	CHEMBL363364
57	CHEMBL3780847	active	active	CHEMBL3780847
58	CHEMBL3896727	potent	potent	CHEMBL3896727
59	CHEMBL3903145	potent	potent	CHEMBL3903145
60	CHEMBL3904451	potent	potent	CHEMBL3904451
61	CHEMBL3915201	potent	potent	CHEMBL3915201
62	CHEMBL3922828	intermediate	intermediate	CHEMBL3922828
63	CHEMBL3926463	potent	active	CHEMBL3926463
64	CHEMBL3932330	potent	potent	CHEMBL3932330
65	CHEMBL3933507	intermediate	intermediate	CHEMBL3933507
66	CHEMBL3938702	potent	potent	CHEMBL3938702
67	CHEMBL3949989	potent	potent	CHEMBL3949989
68	CHEMBL3958540	potent	potent	CHEMBL3958540
69	CHEMBL3962136	potent	potent	CHEMBL3962136
70	CHEMBL3976482	active	active	CHEMBL3976482
71	CHEMBL3982662	potent	potent	CHEMBL3982662
72	CHEMBL3985019	potent	potent	CHEMBL3985019
73	CHEMBL3986922	potent	potent	CHEMBL3986922
74	CHEMBL419934	intermediate	active	CHEMBL419934
75	CHEMBL4203137	inactive	inactive	CHEMBL4203137
76	CHEMBL4209916	active	active	CHEMBL4209916
77	CHEMBL4214976	active	active	CHEMBL4214976
78	CHEMBL422998	inactive	intermediate	CHEMBL422998
79	CHEMBL4288206	inactive	inactive	CHEMBL4288206
80	CHEMBL4591875	intermediate	intermediate	CHEMBL4591875
81	CHEMBL74661	potent	potent	CHEMBL74661
82	CHEMBL76877	intermediate	intermediate	CHEMBL76877
83	CHEMBL76877	intermediate	intermediate	CHEMBL76877
84	CHEMBL77789	intermediate	intermediate	CHEMBL77789
85	CHEMBL78215	active	active	CHEMBL78215
86	CHEMBL78222	inactive	inactive	CHEMBL78222
87	CHEMBL80216	intermediate	inactive	CHEMBL80216
88	CHEMBL82926	active	active	CHEMBL82926
89	CHEMBL84230	potent	potent	CHEMBL84230
