# Supplementary material for: Exploring the Chemical Space of CYP17A1 Inhibitors Using Cheminformatics and Machine Learning
Source: Molecules. 2023 Feb 9;28(4):1679. doi: 10.3390/molecules28041679 (PMC9966999; doi:10.3390/molecules28041679)
Supplement: Supplementary file 1 [file molecules-28-01679-s001.zip › model1-y-train-pred.csv]

	ID	class	prediction	Name
0	CHEMBL112039	inactive	inactive	CHEMBL112039
1	CHEMBL112039	inactive	inactive	CHEMBL112039
2	CHEMBL113205	inactive	inactive	CHEMBL113205
3	CHEMBL113407	intermediate	intermediate	CHEMBL113407
4	CHEMBL113407	intermediate	intermediate	CHEMBL113407
5	CHEMBL113448	active	active	CHEMBL113448
6	CHEMBL113804	intermediate	intermediate	CHEMBL113804
7	CHEMBL113966	active	active	CHEMBL113966
8	CHEMBL113966	active	active	CHEMBL113966
9	CHEMBL113966	active	active	CHEMBL113966
10	CHEMBL113966	active	active	CHEMBL113966
11	CHEMBL114864	intermediate	intermediate	CHEMBL114864
12	CHEMBL115944	intermediate	intermediate	CHEMBL115944
13	CHEMBL115944	intermediate	intermediate	CHEMBL115944
14	CHEMBL1170	active	active	CHEMBL1170
15	CHEMBL1170	active	active	CHEMBL1170
16	CHEMBL132969	inactive	active	CHEMBL132969
17	CHEMBL134644	active	active	CHEMBL134644
18	CHEMBL134644	active	active	CHEMBL134644
19	CHEMBL135288	intermediate	inactive	CHEMBL135288
20	CHEMBL135351	active	active	CHEMBL135351
21	CHEMBL135651	inactive	inactive	CHEMBL135651
22	CHEMBL135772	inactive	inactive	CHEMBL135772
23	CHEMBL135993	intermediate	intermediate	CHEMBL135993
24	CHEMBL135993	intermediate	intermediate	CHEMBL135993
25	CHEMBL136897	inactive	inactive	CHEMBL136897
26	CHEMBL136967	intermediate	intermediate	CHEMBL136967
27	CHEMBL137040	inactive	inactive	CHEMBL137040
28	CHEMBL137040	inactive	inactive	CHEMBL137040
29	CHEMBL137063	intermediate	intermediate	CHEMBL137063
30	CHEMBL137415	intermediate	intermediate	CHEMBL137415
31	CHEMBL137415	intermediate	intermediate	CHEMBL137415
32	CHEMBL137415	intermediate	intermediate	CHEMBL137415
33	CHEMBL137507	intermediate	intermediate	CHEMBL137507
34	CHEMBL137622	intermediate	intermediate	CHEMBL137622
35	CHEMBL137623	intermediate	intermediate	CHEMBL137623
36	CHEMBL137623	intermediate	intermediate	CHEMBL137623
37	CHEMBL137651	inactive	inactive	CHEMBL137651
38	CHEMBL137651	inactive	inactive	CHEMBL137651
39	CHEMBL137651	inactive	inactive	CHEMBL137651
40	CHEMBL138170	inactive	inactive	CHEMBL138170
41	CHEMBL138170	inactive	inactive	CHEMBL138170
42	CHEMBL138272	active	active	CHEMBL138272
43	CHEMBL138272	active	active	CHEMBL138272
44	CHEMBL140021	inactive	inactive	CHEMBL140021
45	CHEMBL1761683	inactive	inactive	CHEMBL1761683
46	CHEMBL1761683	inactive	inactive	CHEMBL1761683
47	CHEMBL2105738	active	active	CHEMBL2105738
48	CHEMBL2105738	active	active	CHEMBL2105738
49	CHEMBL2111947	intermediate	intermediate	CHEMBL2111947
50	CHEMBL2111947	intermediate	intermediate	CHEMBL2111947
51	CHEMBL2111947	intermediate	intermediate	CHEMBL2111947
52	CHEMBL2111948	inactive	inactive	CHEMBL2111948
53	CHEMBL2111950	inactive	inactive	CHEMBL2111950
54	CHEMBL2111950	inactive	inactive	CHEMBL2111950
55	CHEMBL2111951	intermediate	intermediate	CHEMBL2111951
56	CHEMBL2112280	inactive	inactive	CHEMBL2112280
57	CHEMBL2112281	inactive	inactive	CHEMBL2112281
58	CHEMBL2112282	intermediate	active	CHEMBL2112282
59	CHEMBL2112298	inactive	inactive	CHEMBL2112298
60	CHEMBL2112298	inactive	inactive	CHEMBL2112298
61	CHEMBL2112301	active	active	CHEMBL2112301
62	CHEMBL2112301	active	active	CHEMBL2112301
63	CHEMBL2112301	active	active	CHEMBL2112301
64	CHEMBL2112301	active	active	CHEMBL2112301
65	CHEMBL2112517	active	active	CHEMBL2112517
66	CHEMBL2112517	active	active	CHEMBL2112517
67	CHEMBL2112517	active	active	CHEMBL2112517
68	CHEMBL2112518	active	active	CHEMBL2112518
69	CHEMBL2112518	active	active	CHEMBL2112518
70	CHEMBL2112521	intermediate	intermediate	CHEMBL2112521
71	CHEMBL2112522	active	active	CHEMBL2112522
72	CHEMBL2112522	active	active	CHEMBL2112522
73	CHEMBL2112522	active	active	CHEMBL2112522
74	CHEMBL2112524	active	active	CHEMBL2112524
75	CHEMBL2112524	active	active	CHEMBL2112524
76	CHEMBL2112526	active	active	CHEMBL2112526
77	CHEMBL2112528	intermediate	intermediate	CHEMBL2112528
78	CHEMBL2112533	intermediate	intermediate	CHEMBL2112533
79	CHEMBL2112534	active	active	CHEMBL2112534
80	CHEMBL2112534	active	active	CHEMBL2112534
81	CHEMBL2112534	active	active	CHEMBL2112534
82	CHEMBL2112534	active	active	CHEMBL2112534
83	CHEMBL2112731	active	active	CHEMBL2112731
84	CHEMBL2112731	active	active	CHEMBL2112731
85	CHEMBL2112731	active	active	CHEMBL2112731
86	CHEMBL2112735	intermediate	intermediate	CHEMBL2112735
87	CHEMBL2112746	inactive	inactive	CHEMBL2112746
88	CHEMBL2112747	intermediate	active	CHEMBL2112747
89	CHEMBL2112755	intermediate	intermediate	CHEMBL2112755
90	CHEMBL2112756	inactive	inactive	CHEMBL2112756
91	CHEMBL2112757	intermediate	intermediate	CHEMBL2112757
92	CHEMBL2112757	intermediate	intermediate	CHEMBL2112757
93	CHEMBL2112757	intermediate	intermediate	CHEMBL2112757
94	CHEMBL2112758	intermediate	intermediate	CHEMBL2112758
95	CHEMBL2112758	intermediate	intermediate	CHEMBL2112758
96	CHEMBL2112758	intermediate	intermediate	CHEMBL2112758
97	CHEMBL2112759	intermediate	intermediate	CHEMBL2112759
98	CHEMBL2112759	intermediate	intermediate	CHEMBL2112759
99	CHEMBL2112761	inactive	inactive	CHEMBL2112761
100	CHEMBL2112764	inactive	inactive	CHEMBL2112764
101	CHEMBL2112764	inactive	inactive	CHEMBL2112764
102	CHEMBL2112765	inactive	inactive	CHEMBL2112765
103	CHEMBL2112765	inactive	inactive	CHEMBL2112765
104	CHEMBL2112772	inactive	intermediate	CHEMBL2112772
105	CHEMBL2112772	inactive	intermediate	CHEMBL2112772
106	CHEMBL2112772	inactive	intermediate	CHEMBL2112772
107	CHEMBL2112775	inactive	inactive	CHEMBL2112775
108	CHEMBL2112775	inactive	inactive	CHEMBL2112775
109	CHEMBL2112775	inactive	inactive	CHEMBL2112775
110	CHEMBL2112775	inactive	inactive	CHEMBL2112775
111	CHEMBL2112775	inactive	inactive	CHEMBL2112775
112	CHEMBL2112777	inactive	inactive	CHEMBL2112777
113	CHEMBL2112781	inactive	inactive	CHEMBL2112781
114	CHEMBL2112782	intermediate	intermediate	CHEMBL2112782
115	CHEMBL2112782	intermediate	intermediate	CHEMBL2112782
116	CHEMBL2311169	active	active	CHEMBL2311169
117	CHEMBL2391999	inactive	inactive	CHEMBL2391999
118	CHEMBL2391999	inactive	inactive	CHEMBL2391999
119	CHEMBL2392003	inactive	inactive	CHEMBL2392003
120	CHEMBL2392004	inactive	inactive	CHEMBL2392004
121	CHEMBL2392007	intermediate	intermediate	CHEMBL2392007
122	CHEMBL254328	potent	active	CHEMBL254328
123	CHEMBL271227	active	active	CHEMBL271227
124	CHEMBL271227	active	active	CHEMBL271227
125	CHEMBL305941	intermediate	inactive	CHEMBL305941
126	CHEMBL307050	inactive	inactive	CHEMBL307050
127	CHEMBL307729	active	active	CHEMBL307729
128	CHEMBL307729	active	active	CHEMBL307729
129	CHEMBL307729	active	active	CHEMBL307729
130	CHEMBL3085257	inactive	inactive	CHEMBL3085257
131	CHEMBL309691	inactive	active	CHEMBL309691
132	CHEMBL309691	inactive	active	CHEMBL309691
133	CHEMBL310315	potent	potent	CHEMBL310315
134	CHEMBL310336	potent	potent	CHEMBL310336
135	CHEMBL310690	active	active	CHEMBL310690
136	CHEMBL310822	active	active	CHEMBL310822
137	CHEMBL310822	active	active	CHEMBL310822
138	CHEMBL3137965	active	active	CHEMBL3137965
139	CHEMBL3137965	active	active	CHEMBL3137965
140	CHEMBL3137967	potent	active	CHEMBL3137967
141	CHEMBL3218783	active	active	CHEMBL3218783
142	CHEMBL3218783	active	active	CHEMBL3218783
143	CHEMBL324066	inactive	inactive	CHEMBL324066
144	CHEMBL324066	inactive	inactive	CHEMBL324066
145	CHEMBL325307	active	active	CHEMBL325307
146	CHEMBL325895	intermediate	intermediate	CHEMBL325895
147	CHEMBL325895	intermediate	intermediate	CHEMBL325895
148	CHEMBL333604	intermediate	intermediate	CHEMBL333604
149	CHEMBL333604	intermediate	intermediate	CHEMBL333604
150	CHEMBL3350336	inactive	inactive	CHEMBL3350336
151	CHEMBL3350336	inactive	inactive	CHEMBL3350336
152	CHEMBL336025	intermediate	intermediate	CHEMBL336025
153	CHEMBL336403	inactive	active	CHEMBL336403
154	CHEMBL3415117	active	active	CHEMBL3415117
155	CHEMBL3415117	active	active	CHEMBL3415117
156	CHEMBL3415117	active	active	CHEMBL3415117
157	CHEMBL3415119	active	active	CHEMBL3415119
158	CHEMBL3415119	active	active	CHEMBL3415119
159	CHEMBL3415119	active	active	CHEMBL3415119
160	CHEMBL3415123	active	active	CHEMBL3415123
161	CHEMBL3415123	active	active	CHEMBL3415123
162	CHEMBL3415123	active	active	CHEMBL3415123
163	CHEMBL3415124	potent	potent	CHEMBL3415124
164	CHEMBL3415125	active	active	CHEMBL3415125
165	CHEMBL3415125	active	active	CHEMBL3415125
166	CHEMBL3415126	intermediate	intermediate	CHEMBL3415126
167	CHEMBL3415127	active	active	CHEMBL3415127
168	CHEMBL3415127	active	active	CHEMBL3415127
169	CHEMBL3415127	active	active	CHEMBL3415127
170	CHEMBL341564	inactive	inactive	CHEMBL341564
171	CHEMBL341564	inactive	inactive	CHEMBL341564
172	CHEMBL341591	intermediate	intermediate	CHEMBL341591
173	CHEMBL344363	inactive	inactive	CHEMBL344363
174	CHEMBL344668	inactive	inactive	CHEMBL344668
175	CHEMBL344668	inactive	inactive	CHEMBL344668
176	CHEMBL357811	active	active	CHEMBL357811
177	CHEMBL357811	active	active	CHEMBL357811
178	CHEMBL363364	inactive	inactive	CHEMBL363364
179	CHEMBL3780847	active	active	CHEMBL3780847
180	CHEMBL3889967	potent	potent	CHEMBL3889967
181	CHEMBL3891132	potent	potent	CHEMBL3891132
182	CHEMBL3891747	potent	intermediate	CHEMBL3891747
183	CHEMBL3893010	potent	potent	CHEMBL3893010
184	CHEMBL3893277	potent	potent	CHEMBL3893277
185	CHEMBL3893647	potent	potent	CHEMBL3893647
186	CHEMBL3896576	potent	potent	CHEMBL3896576
187	CHEMBL3898110	potent	potent	CHEMBL3898110
188	CHEMBL3899513	potent	potent	CHEMBL3899513
189	CHEMBL3899979	active	active	CHEMBL3899979
190	CHEMBL3899979	active	active	CHEMBL3899979
191	CHEMBL3901677	potent	potent	CHEMBL3901677
192	CHEMBL3902840	potent	potent	CHEMBL3902840
193	CHEMBL3903809	intermediate	potent	CHEMBL3903809
194	CHEMBL3903867	potent	intermediate	CHEMBL3903867
195	CHEMBL3904216	potent	potent	CHEMBL3904216
196	CHEMBL3904390	potent	potent	CHEMBL3904390
197	CHEMBL3904457	active	active	CHEMBL3904457
198	CHEMBL3905372	intermediate	potent	CHEMBL3905372
199	CHEMBL3905372	intermediate	potent	CHEMBL3905372
200	CHEMBL3905372	intermediate	potent	CHEMBL3905372
201	CHEMBL3905604	potent	potent	CHEMBL3905604
202	CHEMBL3905864	potent	potent	CHEMBL3905864
203	CHEMBL3906548	potent	potent	CHEMBL3906548
204	CHEMBL3907455	potent	potent	CHEMBL3907455
205	CHEMBL3910264	potent	active	CHEMBL3910264
206	CHEMBL3911933	potent	potent	CHEMBL3911933
207	CHEMBL3912639	potent	potent	CHEMBL3912639
208	CHEMBL3913451	intermediate	intermediate	CHEMBL3913451
209	CHEMBL3913451	intermediate	intermediate	CHEMBL3913451
210	CHEMBL3915531	potent	potent	CHEMBL3915531
211	CHEMBL3917384	potent	potent	CHEMBL3917384
212	CHEMBL3917652	potent	potent	CHEMBL3917652
213	CHEMBL3917830	potent	potent	CHEMBL3917830
214	CHEMBL3919452	potent	potent	CHEMBL3919452
215	CHEMBL3920267	intermediate	intermediate	CHEMBL3920267
216	CHEMBL3920267	intermediate	intermediate	CHEMBL3920267
217	CHEMBL3920290	potent	potent	CHEMBL3920290
218	CHEMBL3922828	intermediate	intermediate	CHEMBL3922828
219	CHEMBL3926509	intermediate	intermediate	CHEMBL3926509
220	CHEMBL3927075	potent	potent	CHEMBL3927075
221	CHEMBL3928070	potent	potent	CHEMBL3928070
222	CHEMBL3928725	potent	potent	CHEMBL3928725
223	CHEMBL3929550	potent	potent	CHEMBL3929550
224	CHEMBL3931318	potent	potent	CHEMBL3931318
225	CHEMBL3931893	potent	active	CHEMBL3931893
226	CHEMBL3932964	potent	potent	CHEMBL3932964
227	CHEMBL3933507	intermediate	intermediate	CHEMBL3933507
228	CHEMBL3933845	potent	potent	CHEMBL3933845
229	CHEMBL3934613	potent	potent	CHEMBL3934613
230	CHEMBL3934768	active	active	CHEMBL3934768
231	CHEMBL3934768	active	active	CHEMBL3934768
232	CHEMBL3937281	potent	potent	CHEMBL3937281
233	CHEMBL3937430	potent	potent	CHEMBL3937430
234	CHEMBL3939514	potent	potent	CHEMBL3939514
235	CHEMBL3939784	potent	potent	CHEMBL3939784
236	CHEMBL3940899	potent	intermediate	CHEMBL3940899
237	CHEMBL3941119	potent	potent	CHEMBL3941119
238	CHEMBL3942002	potent	potent	CHEMBL3942002
239	CHEMBL3942981	potent	potent	CHEMBL3942981
240	CHEMBL3944649	potent	potent	CHEMBL3944649
241	CHEMBL3947311	potent	potent	CHEMBL3947311
242	CHEMBL3948650	potent	potent	CHEMBL3948650
243	CHEMBL3948677	potent	potent	CHEMBL3948677
244	CHEMBL3949325	active	active	CHEMBL3949325
245	CHEMBL3949325	active	active	CHEMBL3949325
246	CHEMBL3951366	intermediate	intermediate	CHEMBL3951366
247	CHEMBL3951986	potent	potent	CHEMBL3951986
248	CHEMBL3954868	potent	potent	CHEMBL3954868
249	CHEMBL3956208	potent	potent	CHEMBL3956208
250	CHEMBL3957632	potent	potent	CHEMBL3957632
251	CHEMBL3958128	potent	potent	CHEMBL3958128
252	CHEMBL3959459	potent	potent	CHEMBL3959459
253	CHEMBL3960367	potent	potent	CHEMBL3960367
254	CHEMBL3961686	active	active	CHEMBL3961686
255	CHEMBL3961686	active	active	CHEMBL3961686
256	CHEMBL3964049	potent	potent	CHEMBL3964049
257	CHEMBL3965598	potent	potent	CHEMBL3965598
258	CHEMBL3967945	potent	potent	CHEMBL3967945
259	CHEMBL3969233	potent	potent	CHEMBL3969233
260	CHEMBL3969480	potent	potent	CHEMBL3969480
261	CHEMBL3970668	potent	potent	CHEMBL3970668
262	CHEMBL3970897	potent	potent	CHEMBL3970897
263	CHEMBL3971578	potent	potent	CHEMBL3971578
264	CHEMBL3972568	potent	potent	CHEMBL3972568
265	CHEMBL3973768	potent	potent	CHEMBL3973768
266	CHEMBL3974227	potent	potent	CHEMBL3974227
267	CHEMBL3974457	potent	potent	CHEMBL3974457
268	CHEMBL3976002	potent	potent	CHEMBL3976002
269	CHEMBL3976163	intermediate	intermediate	CHEMBL3976163
270	CHEMBL3976482	active	active	CHEMBL3976482
271	CHEMBL3976482	active	active	CHEMBL3976482
272	CHEMBL3976482	active	active	CHEMBL3976482
273	CHEMBL3977270	intermediate	intermediate	CHEMBL3977270
274	CHEMBL3977488	potent	potent	CHEMBL3977488
275	CHEMBL3979173	potent	potent	CHEMBL3979173
276	CHEMBL3979844	potent	potent	CHEMBL3979844
277	CHEMBL3980490	potent	potent	CHEMBL3980490
278	CHEMBL3980640	potent	potent	CHEMBL3980640
279	CHEMBL3981088	potent	potent	CHEMBL3981088
280	CHEMBL3982478	potent	potent	CHEMBL3982478
281	CHEMBL3982671	potent	potent	CHEMBL3982671
282	CHEMBL3982921	potent	potent	CHEMBL3982921
283	CHEMBL3982969	potent	potent	CHEMBL3982969
284	CHEMBL3983066	potent	potent	CHEMBL3983066
285	CHEMBL3983081	potent	potent	CHEMBL3983081
286	CHEMBL3983390	potent	potent	CHEMBL3983390
287	CHEMBL3984284	potent	potent	CHEMBL3984284
288	CHEMBL3984592	potent	potent	CHEMBL3984592
289	CHEMBL3986794	potent	potent	CHEMBL3986794
290	CHEMBL4108488	inactive	inactive	CHEMBL4108488
291	CHEMBL4108488	inactive	inactive	CHEMBL4108488
292	CHEMBL4108488	inactive	inactive	CHEMBL4108488
293	CHEMBL4109884	inactive	inactive	CHEMBL4109884
294	CHEMBL4109884	inactive	inactive	CHEMBL4109884
295	CHEMBL4111690	inactive	inactive	CHEMBL4111690
296	CHEMBL419743	intermediate	intermediate	CHEMBL419743
297	CHEMBL419743	intermediate	intermediate	CHEMBL419743
298	CHEMBL419743	intermediate	intermediate	CHEMBL419743
299	CHEMBL419831	intermediate	intermediate	CHEMBL419831
300	CHEMBL419831	intermediate	intermediate	CHEMBL419831
301	CHEMBL4203137	inactive	inactive	CHEMBL4203137
302	CHEMBL4203137	inactive	inactive	CHEMBL4203137
303	CHEMBL4209916	active	active	CHEMBL4209916
304	CHEMBL4209941	active	active	CHEMBL4209941
305	CHEMBL4209941	active	active	CHEMBL4209941
306	CHEMBL4210737	potent	potent	CHEMBL4210737
307	CHEMBL4213452	potent	potent	CHEMBL4213452
308	CHEMBL4214976	active	active	CHEMBL4214976
309	CHEMBL4214976	active	active	CHEMBL4214976
310	CHEMBL4214976	active	active	CHEMBL4214976
311	CHEMBL422456	inactive	inactive	CHEMBL422456
312	CHEMBL422456	inactive	inactive	CHEMBL422456
313	CHEMBL422456	inactive	inactive	CHEMBL422456
314	CHEMBL422456	inactive	inactive	CHEMBL422456
315	CHEMBL4279184	intermediate	intermediate	CHEMBL4279184
316	CHEMBL4280255	intermediate	active	CHEMBL4280255
317	CHEMBL4288206	inactive	inactive	CHEMBL4288206
318	CHEMBL4293668	intermediate	intermediate	CHEMBL4293668
319	CHEMBL4294403	intermediate	intermediate	CHEMBL4294403
320	CHEMBL4294403	intermediate	intermediate	CHEMBL4294403
321	CHEMBL432751	potent	potent	CHEMBL432751
322	CHEMBL439582	inactive	inactive	CHEMBL439582
323	CHEMBL439582	inactive	inactive	CHEMBL439582
324	CHEMBL440165	intermediate	intermediate	CHEMBL440165
325	CHEMBL4521939	inactive	inactive	CHEMBL4521939
326	CHEMBL4528465	inactive	inactive	CHEMBL4528465
327	CHEMBL4541575	inactive	inactive	CHEMBL4541575
328	CHEMBL4541575	inactive	inactive	CHEMBL4541575
329	CHEMBL4552506	inactive	inactive	CHEMBL4552506
330	CHEMBL4591875	intermediate	intermediate	CHEMBL4591875
331	CHEMBL541717	intermediate	intermediate	CHEMBL541717
332	CHEMBL74606	inactive	inactive	CHEMBL74606
333	CHEMBL74606	inactive	inactive	CHEMBL74606
334	CHEMBL75474	intermediate	active	CHEMBL75474
335	CHEMBL76877	intermediate	intermediate	CHEMBL76877
336	CHEMBL76877	intermediate	intermediate	CHEMBL76877
337	CHEMBL76877	intermediate	intermediate	CHEMBL76877
338	CHEMBL76877	intermediate	intermediate	CHEMBL76877
339	CHEMBL77062	intermediate	intermediate	CHEMBL77062
340	CHEMBL77062	intermediate	intermediate	CHEMBL77062
341	CHEMBL77288	intermediate	intermediate	CHEMBL77288
342	CHEMBL77751	intermediate	intermediate	CHEMBL77751
343	CHEMBL77751	intermediate	intermediate	CHEMBL77751
344	CHEMBL77789	intermediate	intermediate	CHEMBL77789
345	CHEMBL78003	active	active	CHEMBL78003
346	CHEMBL78003	active	active	CHEMBL78003
347	CHEMBL78003	active	active	CHEMBL78003
348	CHEMBL78063	inactive	inactive	CHEMBL78063
349	CHEMBL78108	active	active	CHEMBL78108
350	CHEMBL78215	active	active	CHEMBL78215
351	CHEMBL78215	active	active	CHEMBL78215
352	CHEMBL78222	inactive	inactive	CHEMBL78222
353	CHEMBL79319	inactive	inactive	CHEMBL79319
354	CHEMBL79829	potent	potent	CHEMBL79829
355	CHEMBL80388	inactive	inactive	CHEMBL80388
356	CHEMBL80388	inactive	inactive	CHEMBL80388
357	CHEMBL82926	active	active	CHEMBL82926
