# Supplementary material for: Exploring the Chemical Space of CYP17A1 Inhibitors Using Cheminformatics and Machine Learning
Source: Molecules. 2023 Feb 9;28(4):1679. doi: 10.3390/molecules28041679 (PMC9966999; doi:10.3390/molecules28041679)
Supplement: Supplementary file 1 [file molecules-28-01679-s001.zip › model2-y-test-pred.csv]

	ID	class	prediction	Name
0	CHEMBL1215662	inactive	inactive	CHEMBL1215662
1	CHEMBL1766175	active	active	CHEMBL1766175
2	CHEMBL1766181	intermediate	active	CHEMBL1766181
3	CHEMBL1766182	active	active	CHEMBL1766182
4	CHEMBL1766183	active	active	CHEMBL1766183
5	CHEMBL1766185	active	active	CHEMBL1766185
6	CHEMBL1766189	active	active	CHEMBL1766189
7	CHEMBL3960724	potent	potent	CHEMBL3960724
8	CHEMBL443865	inactive	intermediate	CHEMBL443865
9	CHEMBL496258	inactive	inactive	CHEMBL496258
10	CHEMBL497851	inactive	intermediate	CHEMBL497851
11	CHEMBL498523	intermediate	intermediate	CHEMBL498523
12	CHEMBL498641	inactive	inactive	CHEMBL498641
13	CHEMBL500139	intermediate	inactive	CHEMBL500139
14	CHEMBL501198	potent	potent	CHEMBL501198
15	CHEMBL501198	potent	potent	CHEMBL501198
16	CHEMBL501198	potent	potent	CHEMBL501198
17	CHEMBL501446	inactive	inactive	CHEMBL501446
18	CHEMBL502542	intermediate	inactive	CHEMBL502542
19	CHEMBL526722	inactive	inactive	CHEMBL526722
20	CHEMBL541941	intermediate	intermediate	CHEMBL541941
21	CHEMBL551253	intermediate	intermediate	CHEMBL551253
22	CHEMBL557232	intermediate	intermediate	CHEMBL557232
