# Supplementary material for: Exploring the Chemical Space of CYP17A1 Inhibitors Using Cheminformatics and Machine Learning
Source: Molecules. 2023 Feb 9;28(4):1679. doi: 10.3390/molecules28041679 (PMC9966999; doi:10.3390/molecules28041679)
Supplement: Supplementary file 1 [file molecules-28-01679-s001.zip › model2-y-train-pred.csv]

	ID	class	prediction	Name
0	CHEMBL1766172	active	active	CHEMBL1766172
1	CHEMBL1766173	active	active	CHEMBL1766173
2	CHEMBL1766174	active	active	CHEMBL1766174
3	CHEMBL1766176	active	active	CHEMBL1766176
4	CHEMBL1766177	intermediate	intermediate	CHEMBL1766177
5	CHEMBL1766178	active	active	CHEMBL1766178
6	CHEMBL1766179	intermediate	intermediate	CHEMBL1766179
7	CHEMBL1766180	active	active	CHEMBL1766180
8	CHEMBL1766180	active	active	CHEMBL1766180
9	CHEMBL1766182	active	active	CHEMBL1766182
10	CHEMBL1766184	active	active	CHEMBL1766184
11	CHEMBL1766185	active	active	CHEMBL1766185
12	CHEMBL1766186	active	active	CHEMBL1766186
13	CHEMBL1766187	active	active	CHEMBL1766187
14	CHEMBL1766188	intermediate	active	CHEMBL1766188
15	CHEMBL1766190	active	active	CHEMBL1766190
16	CHEMBL1766190	active	active	CHEMBL1766190
17	CHEMBL1766191	active	active	CHEMBL1766191
18	CHEMBL1766192	intermediate	active	CHEMBL1766192
19	CHEMBL2333328	inactive	inactive	CHEMBL2333328
20	CHEMBL277535	intermediate	intermediate	CHEMBL277535
21	CHEMBL3891718	active	active	CHEMBL3891718
22	CHEMBL3958083	potent	potent	CHEMBL3958083
23	CHEMBL3958083	potent	potent	CHEMBL3958083
24	CHEMBL3958083	potent	potent	CHEMBL3958083
25	CHEMBL3958083	potent	potent	CHEMBL3958083
26	CHEMBL3958083	potent	potent	CHEMBL3958083
27	CHEMBL3958083	potent	potent	CHEMBL3958083
28	CHEMBL3958083	potent	potent	CHEMBL3958083
29	CHEMBL3960724	potent	potent	CHEMBL3960724
30	CHEMBL3960724	potent	potent	CHEMBL3960724
31	CHEMBL3960724	potent	potent	CHEMBL3960724
32	CHEMBL3960724	potent	potent	CHEMBL3960724
33	CHEMBL3960724	potent	potent	CHEMBL3960724
34	CHEMBL3960724	potent	potent	CHEMBL3960724
35	CHEMBL3960724	potent	potent	CHEMBL3960724
36	CHEMBL4068802	active	active	CHEMBL4068802
37	CHEMBL4127240	potent	potent	CHEMBL4127240
38	CHEMBL4127240	potent	potent	CHEMBL4127240
39	CHEMBL4288383	active	active	CHEMBL4288383
40	CHEMBL442568	inactive	inactive	CHEMBL442568
41	CHEMBL445171	inactive	inactive	CHEMBL445171
42	CHEMBL449343	intermediate	intermediate	CHEMBL449343
43	CHEMBL454217	intermediate	intermediate	CHEMBL454217
44	CHEMBL496257	inactive	inactive	CHEMBL496257
45	CHEMBL496258	inactive	inactive	CHEMBL496258
46	CHEMBL496468	intermediate	intermediate	CHEMBL496468
47	CHEMBL497499	intermediate	intermediate	CHEMBL497499
48	CHEMBL497500	intermediate	intermediate	CHEMBL497500
49	CHEMBL498522	intermediate	intermediate	CHEMBL498522
50	CHEMBL498534	inactive	inactive	CHEMBL498534
51	CHEMBL498642	inactive	inactive	CHEMBL498642
52	CHEMBL498642	inactive	inactive	CHEMBL498642
53	CHEMBL498642	inactive	inactive	CHEMBL498642
54	CHEMBL499882	intermediate	intermediate	CHEMBL499882
55	CHEMBL500140	inactive	inactive	CHEMBL500140
56	CHEMBL500425	inactive	inactive	CHEMBL500425
57	CHEMBL500679	inactive	inactive	CHEMBL500679
58	CHEMBL500680	intermediate	intermediate	CHEMBL500680
59	CHEMBL501198	potent	potent	CHEMBL501198
60	CHEMBL501198	potent	potent	CHEMBL501198
61	CHEMBL501198	potent	potent	CHEMBL501198
62	CHEMBL501198	potent	potent	CHEMBL501198
63	CHEMBL501198	potent	potent	CHEMBL501198
64	CHEMBL501198	potent	potent	CHEMBL501198
65	CHEMBL501198	potent	potent	CHEMBL501198
66	CHEMBL501198	potent	potent	CHEMBL501198
67	CHEMBL501460	intermediate	intermediate	CHEMBL501460
68	CHEMBL502802	inactive	inactive	CHEMBL502802
69	CHEMBL503503	inactive	inactive	CHEMBL503503
70	CHEMBL504098	inactive	inactive	CHEMBL504098
71	CHEMBL505550	active	active	CHEMBL505550
72	CHEMBL505550	active	active	CHEMBL505550
73	CHEMBL522414	intermediate	intermediate	CHEMBL522414
74	CHEMBL524681	inactive	inactive	CHEMBL524681
75	CHEMBL524681	inactive	inactive	CHEMBL524681
76	CHEMBL524989	inactive	inactive	CHEMBL524989
77	CHEMBL526104	inactive	inactive	CHEMBL526104
78	CHEMBL526293	intermediate	intermediate	CHEMBL526293
79	CHEMBL527112	intermediate	intermediate	CHEMBL527112
80	CHEMBL540997	intermediate	intermediate	CHEMBL540997
81	CHEMBL551254	inactive	inactive	CHEMBL551254
82	CHEMBL551254	inactive	inactive	CHEMBL551254
83	CHEMBL556280	active	active	CHEMBL556280
84	CHEMBL556280	active	active	CHEMBL556280
85	CHEMBL556833	intermediate	intermediate	CHEMBL556833
86	CHEMBL557233	intermediate	intermediate	CHEMBL557233
87	CHEMBL565098	intermediate	intermediate	CHEMBL565098
88	CHEMBL571003	active	active	CHEMBL571003
