# Supplementary material for: Exploring the Chemical Space of CYP17A1 Inhibitors Using Cheminformatics and Machine Learning
Source: Molecules. 2023 Feb 9;28(4):1679. doi: 10.3390/molecules28041679 (PMC9966999; doi:10.3390/molecules28041679)
Supplement: Supplementary file 1 [file molecules-28-01679-s001.zip › model3-y-test-pred.csv]

	ID	True class	Predicted class	Name
0	CHEMBL1171987	intermediate	intermediate	CHEMBL1171987
1	CHEMBL1172842	active	active	CHEMBL1172842
2	CHEMBL1173260	intermediate	active	CHEMBL1173260
3	CHEMBL1173261	intermediate	intermediate	CHEMBL1173261
4	CHEMBL1173326	active	active	CHEMBL1173326
5	CHEMBL1173327	intermediate	intermediate	CHEMBL1173327
6	CHEMBL1173727	intermediate	inactive	CHEMBL1173727
7	CHEMBL1214660	intermediate	intermediate	CHEMBL1214660
8	CHEMBL1214664	inactive	inactive	CHEMBL1214664
9	CHEMBL1214739	intermediate	active	CHEMBL1214739
10	CHEMBL1215664	intermediate	inactive	CHEMBL1215664
11	CHEMBL1215665	intermediate	intermediate	CHEMBL1215665
12	CHEMBL277535	intermediate	intermediate	CHEMBL277535
13	CHEMBL3967106	potent	potent	CHEMBL3967106
14	CHEMBL4063960	active	active	CHEMBL4063960
15	CHEMBL4063960	active	active	CHEMBL4063960
16	CHEMBL4091726	active	active	CHEMBL4091726
17	CHEMBL4128621	active	active	CHEMBL4128621
18	CHEMBL4210952	intermediate	inactive	CHEMBL4210952
19	CHEMBL4279441	active	active	CHEMBL4279441
20	CHEMBL4287787	potent	potent	CHEMBL4287787
21	CHEMBL4287787	potent	potent	CHEMBL4287787
22	CHEMBL4288168	potent	potent	CHEMBL4288168
23	CHEMBL4288168	potent	potent	CHEMBL4288168
24	CHEMBL4289220	intermediate	potent	CHEMBL4289220
25	CHEMBL496286	intermediate	intermediate	CHEMBL496286
26	CHEMBL496289	intermediate	intermediate	CHEMBL496289
27	CHEMBL496456	inactive	intermediate	CHEMBL496456
28	CHEMBL497309	inactive	inactive	CHEMBL497309
29	CHEMBL497480	inactive	inactive	CHEMBL497480
30	CHEMBL498534	inactive	intermediate	CHEMBL498534
31	CHEMBL522228	intermediate	active	CHEMBL522228
32	CHEMBL526104	inactive	intermediate	CHEMBL526104
33	CHEMBL539168	inactive	inactive	CHEMBL539168
