# Supplementary material for: Exploring the Chemical Space of CYP17A1 Inhibitors Using Cheminformatics and Machine Learning
Source: Molecules. 2023 Feb 9;28(4):1679. doi: 10.3390/molecules28041679 (PMC9966999; doi:10.3390/molecules28041679)
Supplement: Supplementary file 1 [file molecules-28-01679-s001.zip › model3-y-train-pred.csv]

	ID	True class	Predicted class	Name
0	CHEMBL1171991	active	active	CHEMBL1171991
1	CHEMBL1172559	intermediate	intermediate	CHEMBL1172559
2	CHEMBL1172779	active	active	CHEMBL1172779
3	CHEMBL1172847	active	active	CHEMBL1172847
4	CHEMBL1172882	active	active	CHEMBL1172882
5	CHEMBL1172883	intermediate	intermediate	CHEMBL1172883
6	CHEMBL1173259	active	active	CHEMBL1173259
7	CHEMBL1173326	active	active	CHEMBL1173326
8	CHEMBL1173335	active	active	CHEMBL1173335
9	CHEMBL1173726	inactive	inactive	CHEMBL1173726
10	CHEMBL1173795	intermediate	intermediate	CHEMBL1173795
11	CHEMBL1173796	inactive	inactive	CHEMBL1173796
12	CHEMBL1214661	inactive	inactive	CHEMBL1214661
13	CHEMBL1214662	inactive	inactive	CHEMBL1214662
14	CHEMBL1214663	inactive	inactive	CHEMBL1214663
15	CHEMBL1214734	inactive	inactive	CHEMBL1214734
16	CHEMBL1214737	intermediate	intermediate	CHEMBL1214737
17	CHEMBL1214738	inactive	inactive	CHEMBL1214738
18	CHEMBL1214738	inactive	inactive	CHEMBL1214738
19	CHEMBL1215595	inactive	inactive	CHEMBL1215595
20	CHEMBL1215596	inactive	inactive	CHEMBL1215596
21	CHEMBL1215663	inactive	inactive	CHEMBL1215663
22	CHEMBL1215729	inactive	inactive	CHEMBL1215729
23	CHEMBL1215730	intermediate	intermediate	CHEMBL1215730
24	CHEMBL1215731	inactive	inactive	CHEMBL1215731
25	CHEMBL1215732	intermediate	intermediate	CHEMBL1215732
26	CHEMBL3931836	active	active	CHEMBL3931836
27	CHEMBL3967106	potent	potent	CHEMBL3967106
28	CHEMBL3967106	potent	potent	CHEMBL3967106
29	CHEMBL3967106	potent	potent	CHEMBL3967106
30	CHEMBL3967106	potent	potent	CHEMBL3967106
31	CHEMBL3967106	potent	potent	CHEMBL3967106
32	CHEMBL3967106	potent	potent	CHEMBL3967106
33	CHEMBL3967106	potent	potent	CHEMBL3967106
34	CHEMBL3967106	potent	potent	CHEMBL3967106
35	CHEMBL3967106	potent	potent	CHEMBL3967106
36	CHEMBL4059780	active	active	CHEMBL4059780
37	CHEMBL4064141	active	active	CHEMBL4064141
38	CHEMBL4101612	active	active	CHEMBL4101612
39	CHEMBL4128621	active	active	CHEMBL4128621
40	CHEMBL4276910	inactive	inactive	CHEMBL4276910
41	CHEMBL4279727	active	active	CHEMBL4279727
42	CHEMBL4283190	active	active	CHEMBL4283190
43	CHEMBL4283318	active	active	CHEMBL4283318
44	CHEMBL4284316	intermediate	intermediate	CHEMBL4284316
45	CHEMBL4287787	potent	potent	CHEMBL4287787
46	CHEMBL4287787	potent	potent	CHEMBL4287787
47	CHEMBL4287787	potent	potent	CHEMBL4287787
48	CHEMBL4287787	potent	potent	CHEMBL4287787
49	CHEMBL4287787	potent	potent	CHEMBL4287787
50	CHEMBL4287787	potent	potent	CHEMBL4287787
51	CHEMBL4287787	potent	potent	CHEMBL4287787
52	CHEMBL4288168	potent	potent	CHEMBL4288168
53	CHEMBL4288168	potent	potent	CHEMBL4288168
54	CHEMBL4288168	potent	potent	CHEMBL4288168
55	CHEMBL4288168	potent	potent	CHEMBL4288168
56	CHEMBL4288168	potent	potent	CHEMBL4288168
57	CHEMBL4288168	potent	potent	CHEMBL4288168
58	CHEMBL4288168	potent	potent	CHEMBL4288168
59	CHEMBL4288256	active	active	CHEMBL4288256
60	CHEMBL4288256	active	active	CHEMBL4288256
61	CHEMBL4292267	active	potent	CHEMBL4292267
62	CHEMBL4293278	intermediate	intermediate	CHEMBL4293278
63	CHEMBL4293550	active	active	CHEMBL4293550
64	CHEMBL4294598	active	active	CHEMBL4294598
65	CHEMBL496262	intermediate	intermediate	CHEMBL496262
66	CHEMBL496263	inactive	inactive	CHEMBL496263
67	CHEMBL496287	inactive	inactive	CHEMBL496287
68	CHEMBL496288	intermediate	intermediate	CHEMBL496288
69	CHEMBL496469	active	active	CHEMBL496469
70	CHEMBL497481	inactive	inactive	CHEMBL497481
71	CHEMBL498471	inactive	inactive	CHEMBL498471
72	CHEMBL498472	intermediate	intermediate	CHEMBL498472
73	CHEMBL498643	inactive	inactive	CHEMBL498643
74	CHEMBL498652	intermediate	intermediate	CHEMBL498652
75	CHEMBL498662	inactive	inactive	CHEMBL498662
76	CHEMBL522730	inactive	inactive	CHEMBL522730
77	CHEMBL526081	intermediate	intermediate	CHEMBL526081
