# Supplementary material for: Exploring the Chemical Space of CYP17A1 Inhibitors Using Cheminformatics and Machine Learning
Source: Molecules. 2023 Feb 9;28(4):1679. doi: 10.3390/molecules28041679 (PMC9966999; doi:10.3390/molecules28041679)
Supplement: Supplementary file 1 [file molecules-28-01679-s001.zip › model4-y-test-pred.csv]

	ID	class	prediction	Name
0	CHEMBL3415160	inactive	inactive	CHEMBL3415160
1	CHEMBL3415165	inactive	inactive	CHEMBL3415165
2	CHEMBL3662060	potent	potent	CHEMBL3662060
3	CHEMBL3662065	potent	active	CHEMBL3662065
4	CHEMBL3666690	active	potent	CHEMBL3666690
5	CHEMBL3666691	intermediate	intermediate	CHEMBL3666691
6	CHEMBL3666694	intermediate	potent	CHEMBL3666694
7	CHEMBL4125765	active	active	CHEMBL4125765
8	CHEMBL4125996	active	potent	CHEMBL4125996
9	CHEMBL4126014	potent	potent	CHEMBL4126014
10	CHEMBL4126731	inactive	inactive	CHEMBL4126731
11	CHEMBL4126731	inactive	inactive	CHEMBL4126731
12	CHEMBL4126816	potent	potent	CHEMBL4126816
13	CHEMBL4127256	potent	potent	CHEMBL4127256
14	CHEMBL4127378	active	active	CHEMBL4127378
15	CHEMBL4127385	active	active	CHEMBL4127385
16	CHEMBL4127399	potent	potent	CHEMBL4127399
17	CHEMBL4129210	active	intermediate	CHEMBL4129210
18	CHEMBL4129703	active	active	CHEMBL4129703
19	CHEMBL4278076	active	inactive	CHEMBL4278076
20	CHEMBL4279441	active	active	CHEMBL4279441
21	CHEMBL4279727	active	active	CHEMBL4279727
22	CHEMBL4280777	active	active	CHEMBL4280777
23	CHEMBL4281147	intermediate	intermediate	CHEMBL4281147
24	CHEMBL4283034	intermediate	inactive	CHEMBL4283034
25	CHEMBL4283588	active	active	CHEMBL4283588
26	CHEMBL4284316	intermediate	active	CHEMBL4284316
27	CHEMBL4284620	intermediate	intermediate	CHEMBL4284620
28	CHEMBL4285744	inactive	inactive	CHEMBL4285744
29	CHEMBL4285744	inactive	inactive	CHEMBL4285744
30	CHEMBL4286910	potent	active	CHEMBL4286910
31	CHEMBL4287119	intermediate	intermediate	CHEMBL4287119
32	CHEMBL4289969	potent	potent	CHEMBL4289969
33	CHEMBL4294598	active	active	CHEMBL4294598
