# Supplementary material for: Exploring the Chemical Space of CYP17A1 Inhibitors Using Cheminformatics and Machine Learning
Source: Molecules. 2023 Feb 9;28(4):1679. doi: 10.3390/molecules28041679 (PMC9966999; doi:10.3390/molecules28041679)
Supplement: Supplementary file 1 [file molecules-28-01679-s001.zip › model4-y-train-pred.csv]

	ID	class	prediction	Name
0	CHEMBL3415160	inactive	inactive	CHEMBL3415160
1	CHEMBL3415161	inactive	inactive	CHEMBL3415161
2	CHEMBL3415161	inactive	inactive	CHEMBL3415161
3	CHEMBL3415161	inactive	inactive	CHEMBL3415161
4	CHEMBL3415164	inactive	inactive	CHEMBL3415164
5	CHEMBL3415164	inactive	inactive	CHEMBL3415164
6	CHEMBL3415164	inactive	inactive	CHEMBL3415164
7	CHEMBL3415165	inactive	inactive	CHEMBL3415165
8	CHEMBL3415165	inactive	inactive	CHEMBL3415165
9	CHEMBL3622434	active	active	CHEMBL3622434
10	CHEMBL3662058	potent	active	CHEMBL3662058
11	CHEMBL3662059	active	active	CHEMBL3662059
12	CHEMBL3662060	potent	potent	CHEMBL3662060
13	CHEMBL3662061	active	active	CHEMBL3662061
14	CHEMBL3662070	potent	potent	CHEMBL3662070
15	CHEMBL3662070	potent	potent	CHEMBL3662070
16	CHEMBL3662070	potent	potent	CHEMBL3662070
17	CHEMBL3662071	intermediate	intermediate	CHEMBL3662071
18	CHEMBL3666691	intermediate	intermediate	CHEMBL3666691
19	CHEMBL3666693	active	active	CHEMBL3666693
20	CHEMBL3666694	intermediate	potent	CHEMBL3666694
21	CHEMBL4125902	active	active	CHEMBL4125902
22	CHEMBL4126284	potent	potent	CHEMBL4126284
23	CHEMBL4126284	potent	potent	CHEMBL4126284
24	CHEMBL4126412	intermediate	intermediate	CHEMBL4126412
25	CHEMBL4126412	intermediate	intermediate	CHEMBL4126412
26	CHEMBL4126429	potent	potent	CHEMBL4126429
27	CHEMBL4126731	inactive	inactive	CHEMBL4126731
28	CHEMBL4126731	inactive	inactive	CHEMBL4126731
29	CHEMBL4126731	inactive	inactive	CHEMBL4126731
30	CHEMBL4126816	potent	potent	CHEMBL4126816
31	CHEMBL4126956	potent	potent	CHEMBL4126956
32	CHEMBL4126996	potent	potent	CHEMBL4126996
33	CHEMBL4127131	potent	potent	CHEMBL4127131
34	CHEMBL4127240	potent	potent	CHEMBL4127240
35	CHEMBL4127399	potent	potent	CHEMBL4127399
36	CHEMBL4127656	potent	potent	CHEMBL4127656
37	CHEMBL4127969	active	active	CHEMBL4127969
38	CHEMBL4128105	inactive	inactive	CHEMBL4128105
39	CHEMBL4128105	inactive	inactive	CHEMBL4128105
40	CHEMBL4128105	inactive	inactive	CHEMBL4128105
41	CHEMBL4128105	inactive	inactive	CHEMBL4128105
42	CHEMBL4128197	active	active	CHEMBL4128197
43	CHEMBL4128368	potent	potent	CHEMBL4128368
44	CHEMBL4128449	active	active	CHEMBL4128449
45	CHEMBL4128495	potent	potent	CHEMBL4128495
46	CHEMBL4128495	potent	potent	CHEMBL4128495
47	CHEMBL4128621	active	active	CHEMBL4128621
48	CHEMBL4128640	potent	potent	CHEMBL4128640
49	CHEMBL4129355	intermediate	intermediate	CHEMBL4129355
50	CHEMBL4129355	intermediate	intermediate	CHEMBL4129355
51	CHEMBL4129428	potent	potent	CHEMBL4129428
52	CHEMBL4129721	potent	potent	CHEMBL4129721
53	CHEMBL4129859	potent	potent	CHEMBL4129859
54	CHEMBL4130227	potent	potent	CHEMBL4130227
55	CHEMBL4277054	inactive	inactive	CHEMBL4277054
56	CHEMBL4277054	inactive	inactive	CHEMBL4277054
57	CHEMBL4277054	inactive	inactive	CHEMBL4277054
58	CHEMBL4277054	inactive	inactive	CHEMBL4277054
59	CHEMBL4278033	active	inactive	CHEMBL4278033
60	CHEMBL4279058	active	active	CHEMBL4279058
61	CHEMBL4279221	active	active	CHEMBL4279221
62	CHEMBL4279416	active	active	CHEMBL4279416
63	CHEMBL4279912	active	active	CHEMBL4279912
64	CHEMBL4280259	inactive	inactive	CHEMBL4280259
65	CHEMBL4280259	inactive	inactive	CHEMBL4280259
66	CHEMBL4280259	inactive	inactive	CHEMBL4280259
67	CHEMBL4280259	inactive	inactive	CHEMBL4280259
68	CHEMBL4280259	inactive	inactive	CHEMBL4280259
69	CHEMBL4280259	inactive	inactive	CHEMBL4280259
70	CHEMBL4280378	active	active	CHEMBL4280378
71	CHEMBL4280985	intermediate	intermediate	CHEMBL4280985
72	CHEMBL4281147	intermediate	intermediate	CHEMBL4281147
73	CHEMBL4281147	intermediate	intermediate	CHEMBL4281147
74	CHEMBL4281147	intermediate	intermediate	CHEMBL4281147
75	CHEMBL4281307	active	active	CHEMBL4281307
76	CHEMBL4281653	active	active	CHEMBL4281653
77	CHEMBL4281673	inactive	intermediate	CHEMBL4281673
78	CHEMBL4282398	active	active	CHEMBL4282398
79	CHEMBL4282697	intermediate	intermediate	CHEMBL4282697
80	CHEMBL4283034	intermediate	inactive	CHEMBL4283034
81	CHEMBL4283034	intermediate	inactive	CHEMBL4283034
82	CHEMBL4283084	intermediate	intermediate	CHEMBL4283084
83	CHEMBL4283084	intermediate	intermediate	CHEMBL4283084
84	CHEMBL4283190	active	active	CHEMBL4283190
85	CHEMBL4283221	inactive	inactive	CHEMBL4283221
86	CHEMBL4283221	inactive	inactive	CHEMBL4283221
87	CHEMBL4283221	inactive	inactive	CHEMBL4283221
88	CHEMBL4283318	active	active	CHEMBL4283318
89	CHEMBL4283402	potent	potent	CHEMBL4283402
90	CHEMBL4283570	active	active	CHEMBL4283570
91	CHEMBL4284620	intermediate	intermediate	CHEMBL4284620
92	CHEMBL4284620	intermediate	intermediate	CHEMBL4284620
93	CHEMBL4284620	intermediate	intermediate	CHEMBL4284620
94	CHEMBL4284756	potent	potent	CHEMBL4284756
95	CHEMBL4285301	intermediate	intermediate	CHEMBL4285301
96	CHEMBL4285420	active	inactive	CHEMBL4285420
97	CHEMBL4285546	potent	potent	CHEMBL4285546
98	CHEMBL4285744	inactive	inactive	CHEMBL4285744
99	CHEMBL4285744	inactive	inactive	CHEMBL4285744
100	CHEMBL4286077	active	active	CHEMBL4286077
101	CHEMBL4286761	intermediate	intermediate	CHEMBL4286761
102	CHEMBL4286761	intermediate	intermediate	CHEMBL4286761
103	CHEMBL4287119	intermediate	intermediate	CHEMBL4287119
104	CHEMBL4287119	intermediate	intermediate	CHEMBL4287119
105	CHEMBL4287119	intermediate	intermediate	CHEMBL4287119
106	CHEMBL4287608	active	active	CHEMBL4287608
107	CHEMBL4287787	potent	potent	CHEMBL4287787
108	CHEMBL4288168	potent	potent	CHEMBL4288168
109	CHEMBL4288241	potent	potent	CHEMBL4288241
110	CHEMBL4288241	potent	potent	CHEMBL4288241
111	CHEMBL4288256	active	active	CHEMBL4288256
112	CHEMBL4288383	active	active	CHEMBL4288383
113	CHEMBL4288457	intermediate	intermediate	CHEMBL4288457
114	CHEMBL4288457	intermediate	intermediate	CHEMBL4288457
115	CHEMBL4288652	inactive	inactive	CHEMBL4288652
116	CHEMBL4288652	inactive	inactive	CHEMBL4288652
117	CHEMBL4288652	inactive	inactive	CHEMBL4288652
118	CHEMBL4288652	inactive	inactive	CHEMBL4288652
119	CHEMBL4288970	intermediate	intermediate	CHEMBL4288970
120	CHEMBL4288970	intermediate	intermediate	CHEMBL4288970
121	CHEMBL4289268	potent	potent	CHEMBL4289268
122	CHEMBL4289930	potent	inactive	CHEMBL4289930
123	CHEMBL4290805	active	active	CHEMBL4290805
124	CHEMBL4291002	potent	potent	CHEMBL4291002
125	CHEMBL4291856	potent	potent	CHEMBL4291856
126	CHEMBL4292267	active	active	CHEMBL4292267
127	CHEMBL4293278	intermediate	intermediate	CHEMBL4293278
128	CHEMBL4293278	intermediate	intermediate	CHEMBL4293278
129	CHEMBL4293278	intermediate	intermediate	CHEMBL4293278
130	CHEMBL4293550	active	active	CHEMBL4293550
131	CHEMBL526293	intermediate	intermediate	CHEMBL526293
132	CHEMBL526293	intermediate	intermediate	CHEMBL526293
133	CHEMBL526293	intermediate	intermediate	CHEMBL526293
