# Supplementary material for: Exploring the Chemical Space of CYP17A1 Inhibitors Using Cheminformatics and Machine Learning
Source: Molecules. 2023 Feb 9;28(4):1679. doi: 10.3390/molecules28041679 (PMC9966999; doi:10.3390/molecules28041679)
Supplement: Supplementary file 1 [file molecules-28-01679-s001.zip › model5-y-test-pred.csv]

	ID	class	prediction	Name
0	CHEMBL2165316	inactive	inactive	CHEMBL2165316
1	CHEMBL2165319	inactive	inactive	CHEMBL2165319
2	CHEMBL2165322	inactive	inactive	CHEMBL2165322
3	CHEMBL2165323	inactive	inactive	CHEMBL2165323
4	CHEMBL2165325	inactive	inactive	CHEMBL2165325
5	CHEMBL2331699	inactive	inactive	CHEMBL2331699
6	CHEMBL2420677	intermediate	intermediate	CHEMBL2420677
7	CHEMBL2420680	intermediate	intermediate	CHEMBL2420680
8	CHEMBL2420681	active	active	CHEMBL2420681
9	CHEMBL2420681	active	active	CHEMBL2420681
10	CHEMBL2420682	intermediate	active	CHEMBL2420682
11	CHEMBL2420683	active	active	CHEMBL2420683
12	CHEMBL2420683	active	active	CHEMBL2420683
13	CHEMBL2420684	active	active	CHEMBL2420684
14	CHEMBL2420684	active	active	CHEMBL2420684
15	CHEMBL2442758	intermediate	intermediate	CHEMBL2442758
16	CHEMBL2442758	intermediate	intermediate	CHEMBL2442758
17	CHEMBL3415160	inactive	inactive	CHEMBL3415160
18	CHEMBL3415164	inactive	inactive	CHEMBL3415164
19	CHEMBL3415165	inactive	inactive	CHEMBL3415165
20	CHEMBL3415169	inactive	inactive	CHEMBL3415169
21	CHEMBL3415175	inactive	inactive	CHEMBL3415175
22	CHEMBL371430	active	active	CHEMBL371430
23	CHEMBL371430	active	active	CHEMBL371430
24	CHEMBL496262	intermediate	intermediate	CHEMBL496262
25	CHEMBL496286	intermediate	intermediate	CHEMBL496286
26	CHEMBL496286	intermediate	intermediate	CHEMBL496286
27	CHEMBL496289	intermediate	intermediate	CHEMBL496289
28	CHEMBL496289	intermediate	intermediate	CHEMBL496289
29	CHEMBL496469	active	active	CHEMBL496469
30	CHEMBL496469	active	active	CHEMBL496469
31	CHEMBL496469	active	active	CHEMBL496469
32	CHEMBL522228	intermediate	intermediate	CHEMBL522228
