# Supplementary material for: Exploring the Chemical Space of CYP17A1 Inhibitors Using Cheminformatics and Machine Learning
Source: Molecules. 2023 Feb 9;28(4):1679. doi: 10.3390/molecules28041679 (PMC9966999; doi:10.3390/molecules28041679)
Supplement: Supplementary file 1 [file molecules-28-01679-s001.zip › model5-y-train-pred.csv]

	ID	class	prediction	Name
0	CHEMBL1172842	active	active	CHEMBL1172842
1	CHEMBL1172842	active	active	CHEMBL1172842
2	CHEMBL1172842	active	active	CHEMBL1172842
3	CHEMBL1172842	active	active	CHEMBL1172842
4	CHEMBL1214738	inactive	inactive	CHEMBL1214738
5	CHEMBL1214739	intermediate	intermediate	CHEMBL1214739
6	CHEMBL193863	intermediate	intermediate	CHEMBL193863
7	CHEMBL193863	intermediate	intermediate	CHEMBL193863
8	CHEMBL196796	intermediate	intermediate	CHEMBL196796
9	CHEMBL196796	intermediate	intermediate	CHEMBL196796
10	CHEMBL196796	intermediate	intermediate	CHEMBL196796
11	CHEMBL206283	inactive	inactive	CHEMBL206283
12	CHEMBL2165313	inactive	inactive	CHEMBL2165313
13	CHEMBL2165314	inactive	inactive	CHEMBL2165314
14	CHEMBL2165315	inactive	inactive	CHEMBL2165315
15	CHEMBL2165317	inactive	inactive	CHEMBL2165317
16	CHEMBL2165318	inactive	inactive	CHEMBL2165318
17	CHEMBL2165320	inactive	inactive	CHEMBL2165320
18	CHEMBL2165321	inactive	inactive	CHEMBL2165321
19	CHEMBL2165324	inactive	inactive	CHEMBL2165324
20	CHEMBL2331704	inactive	inactive	CHEMBL2331704
21	CHEMBL2420674	active	active	CHEMBL2420674
22	CHEMBL2420674	active	active	CHEMBL2420674
23	CHEMBL2420674	active	active	CHEMBL2420674
24	CHEMBL2420674	active	active	CHEMBL2420674
25	CHEMBL2420674	active	active	CHEMBL2420674
26	CHEMBL2420674	active	active	CHEMBL2420674
27	CHEMBL2420675	intermediate	intermediate	CHEMBL2420675
28	CHEMBL2420675	intermediate	intermediate	CHEMBL2420675
29	CHEMBL2420676	intermediate	intermediate	CHEMBL2420676
30	CHEMBL2420676	intermediate	intermediate	CHEMBL2420676
31	CHEMBL2420678	intermediate	intermediate	CHEMBL2420678
32	CHEMBL2420678	intermediate	intermediate	CHEMBL2420678
33	CHEMBL2420678	intermediate	intermediate	CHEMBL2420678
34	CHEMBL2420678	intermediate	intermediate	CHEMBL2420678
35	CHEMBL2420679	intermediate	intermediate	CHEMBL2420679
36	CHEMBL2420679	intermediate	intermediate	CHEMBL2420679
37	CHEMBL2420680	intermediate	intermediate	CHEMBL2420680
38	CHEMBL2420680	intermediate	intermediate	CHEMBL2420680
39	CHEMBL2420681	active	active	CHEMBL2420681
40	CHEMBL2420681	active	active	CHEMBL2420681
41	CHEMBL2420681	active	active	CHEMBL2420681
42	CHEMBL2420681	active	active	CHEMBL2420681
43	CHEMBL2420681	active	active	CHEMBL2420681
44	CHEMBL2420681	active	active	CHEMBL2420681
45	CHEMBL2420683	active	active	CHEMBL2420683
46	CHEMBL2420683	active	active	CHEMBL2420683
47	CHEMBL2420683	active	active	CHEMBL2420683
48	CHEMBL2420683	active	active	CHEMBL2420683
49	CHEMBL2420683	active	active	CHEMBL2420683
50	CHEMBL2420683	active	active	CHEMBL2420683
51	CHEMBL2420683	active	active	CHEMBL2420683
52	CHEMBL2420684	active	active	CHEMBL2420684
53	CHEMBL2420684	active	active	CHEMBL2420684
54	CHEMBL2420684	active	active	CHEMBL2420684
55	CHEMBL2420684	active	active	CHEMBL2420684
56	CHEMBL2420684	active	active	CHEMBL2420684
57	CHEMBL2420684	active	active	CHEMBL2420684
58	CHEMBL2420685	intermediate	intermediate	CHEMBL2420685
59	CHEMBL2420686	inactive	inactive	CHEMBL2420686
60	CHEMBL2420687	intermediate	intermediate	CHEMBL2420687
61	CHEMBL2420687	intermediate	intermediate	CHEMBL2420687
62	CHEMBL2420687	intermediate	intermediate	CHEMBL2420687
63	CHEMBL2420688	inactive	inactive	CHEMBL2420688
64	CHEMBL2442756	intermediate	intermediate	CHEMBL2442756
65	CHEMBL2442757	intermediate	intermediate	CHEMBL2442757
66	CHEMBL2442757	intermediate	intermediate	CHEMBL2442757
67	CHEMBL2442757	intermediate	intermediate	CHEMBL2442757
68	CHEMBL2442758	intermediate	intermediate	CHEMBL2442758
69	CHEMBL2442758	intermediate	intermediate	CHEMBL2442758
70	CHEMBL2442758	intermediate	intermediate	CHEMBL2442758
71	CHEMBL2442760	inactive	intermediate	CHEMBL2442760
72	CHEMBL2442761	inactive	intermediate	CHEMBL2442761
73	CHEMBL2442762	inactive	intermediate	CHEMBL2442762
74	CHEMBL3313969	inactive	inactive	CHEMBL3313969
75	CHEMBL3415152	inactive	inactive	CHEMBL3415152
76	CHEMBL3415153	inactive	inactive	CHEMBL3415153
77	CHEMBL3415154	inactive	inactive	CHEMBL3415154
78	CHEMBL3415155	inactive	inactive	CHEMBL3415155
79	CHEMBL3415156	inactive	inactive	CHEMBL3415156
80	CHEMBL3415157	inactive	inactive	CHEMBL3415157
81	CHEMBL3415158	inactive	inactive	CHEMBL3415158
82	CHEMBL3415159	inactive	inactive	CHEMBL3415159
83	CHEMBL3415161	inactive	inactive	CHEMBL3415161
84	CHEMBL3415162	inactive	inactive	CHEMBL3415162
85	CHEMBL3415163	inactive	inactive	CHEMBL3415163
86	CHEMBL3415166	inactive	inactive	CHEMBL3415166
87	CHEMBL3415167	inactive	inactive	CHEMBL3415167
88	CHEMBL3415168	inactive	inactive	CHEMBL3415168
89	CHEMBL3415170	inactive	inactive	CHEMBL3415170
90	CHEMBL3415171	inactive	inactive	CHEMBL3415171
91	CHEMBL3415172	inactive	inactive	CHEMBL3415172
92	CHEMBL3415173	inactive	inactive	CHEMBL3415173
93	CHEMBL3415174	inactive	inactive	CHEMBL3415174
94	CHEMBL3622434	active	active	CHEMBL3622434
95	CHEMBL3622434	active	active	CHEMBL3622434
96	CHEMBL3622434	active	active	CHEMBL3622434
97	CHEMBL3622434	active	active	CHEMBL3622434
98	CHEMBL3622434	active	active	CHEMBL3622434
99	CHEMBL3622437	inactive	inactive	CHEMBL3622437
100	CHEMBL3622445	inactive	inactive	CHEMBL3622445
101	CHEMBL362968	intermediate	intermediate	CHEMBL362968
102	CHEMBL362968	intermediate	intermediate	CHEMBL362968
103	CHEMBL365735	inactive	inactive	CHEMBL365735
104	CHEMBL371430	active	active	CHEMBL371430
105	CHEMBL371430	active	active	CHEMBL371430
106	CHEMBL371430	active	active	CHEMBL371430
107	CHEMBL371430	active	active	CHEMBL371430
108	CHEMBL381014	intermediate	intermediate	CHEMBL381014
109	CHEMBL381014	intermediate	intermediate	CHEMBL381014
110	CHEMBL446083	intermediate	intermediate	CHEMBL446083
111	CHEMBL446083	intermediate	intermediate	CHEMBL446083
112	CHEMBL446083	intermediate	intermediate	CHEMBL446083
113	CHEMBL496262	intermediate	intermediate	CHEMBL496262
114	CHEMBL496262	intermediate	intermediate	CHEMBL496262
115	CHEMBL496263	inactive	inactive	CHEMBL496263
116	CHEMBL496286	intermediate	intermediate	CHEMBL496286
117	CHEMBL496289	intermediate	intermediate	CHEMBL496289
118	CHEMBL496456	inactive	inactive	CHEMBL496456
119	CHEMBL496469	active	active	CHEMBL496469
120	CHEMBL496469	active	active	CHEMBL496469
121	CHEMBL496469	active	active	CHEMBL496469
122	CHEMBL496469	active	active	CHEMBL496469
123	CHEMBL496469	active	active	CHEMBL496469
124	CHEMBL497480	inactive	inactive	CHEMBL497480
125	CHEMBL497481	inactive	inactive	CHEMBL497481
126	CHEMBL498652	intermediate	intermediate	CHEMBL498652
127	CHEMBL522228	intermediate	intermediate	CHEMBL522228
128	CHEMBL526081	intermediate	intermediate	CHEMBL526081
