# Supplementary material for: Exploring the Chemical Space of CYP17A1 Inhibitors Using Cheminformatics and Machine Learning
Source: Molecules. 2023 Feb 9;28(4):1679. doi: 10.3390/molecules28041679 (PMC9966999; doi:10.3390/molecules28041679)
Supplement: Supplementary file 1 [file molecules-28-01679-s001.zip › model6-y-test-pred.csv]

	ID	class	prediction	Name
0	CHEMBL1682887	active	active	CHEMBL1682887
1	CHEMBL1682891	active	active	CHEMBL1682891
2	CHEMBL1682897	intermediate	intermediate	CHEMBL1682897
3	CHEMBL1682898	intermediate	intermediate	CHEMBL1682898
4	CHEMBL1682899	active	intermediate	CHEMBL1682899
5	CHEMBL1682905	intermediate	active	CHEMBL1682905
6	CHEMBL1921982	intermediate	intermediate	CHEMBL1921982
7	CHEMBL2163638	inactive	inactive	CHEMBL2163638
8	CHEMBL2163639	inactive	inactive	CHEMBL2163639
9	CHEMBL2163641	inactive	inactive	CHEMBL2163641
10	CHEMBL2163646	inactive	inactive	CHEMBL2163646
11	CHEMBL2165318	inactive	inactive	CHEMBL2165318
12	CHEMBL3264607	intermediate	intermediate	CHEMBL3264607
13	CHEMBL3682505	intermediate	intermediate	CHEMBL3682505
14	CHEMBL3682507	intermediate	intermediate	CHEMBL3682507
15	CHEMBL3689756	intermediate	intermediate	CHEMBL3689756
16	CHEMBL3793530	inactive	inactive	CHEMBL3793530
17	CHEMBL3896070	potent	potent	CHEMBL3896070
18	CHEMBL3948904	potent	potent	CHEMBL3948904
19	CHEMBL3951114	potent	potent	CHEMBL3951114
20	CHEMBL3958077	potent	potent	CHEMBL3958077
