# Supplementary material for: Exploring the Chemical Space of CYP17A1 Inhibitors Using Cheminformatics and Machine Learning
Source: Molecules. 2023 Feb 9;28(4):1679. doi: 10.3390/molecules28041679 (PMC9966999; doi:10.3390/molecules28041679)
Supplement: Supplementary file 1 [file molecules-28-01679-s001.zip › model6-y-train-pred.csv]

	ID	class	prediction	Name
0	CHEMBL1682888	active	active	CHEMBL1682888
1	CHEMBL1682889	active	active	CHEMBL1682889
2	CHEMBL1682890	active	active	CHEMBL1682890
3	CHEMBL1682892	active	active	CHEMBL1682892
4	CHEMBL1682893	active	intermediate	CHEMBL1682893
5	CHEMBL1682894	active	active	CHEMBL1682894
6	CHEMBL1682895	active	active	CHEMBL1682895
7	CHEMBL1682896	active	active	CHEMBL1682896
8	CHEMBL1682897	intermediate	intermediate	CHEMBL1682897
9	CHEMBL1682898	intermediate	intermediate	CHEMBL1682898
10	CHEMBL1682900	active	active	CHEMBL1682900
11	CHEMBL1682901	active	active	CHEMBL1682901
12	CHEMBL1682902	active	active	CHEMBL1682902
13	CHEMBL1682903	active	active	CHEMBL1682903
14	CHEMBL1682904	active	active	CHEMBL1682904
15	CHEMBL1921975	potent	intermediate	CHEMBL1921975
16	CHEMBL1921976	active	active	CHEMBL1921976
17	CHEMBL1921977	active	active	CHEMBL1921977
18	CHEMBL1921978	active	active	CHEMBL1921978
19	CHEMBL1921979	active	active	CHEMBL1921979
20	CHEMBL1921980	intermediate	intermediate	CHEMBL1921980
21	CHEMBL1921981	active	active	CHEMBL1921981
22	CHEMBL1921983	intermediate	intermediate	CHEMBL1921983
23	CHEMBL1921983	intermediate	intermediate	CHEMBL1921983
24	CHEMBL1921984	intermediate	intermediate	CHEMBL1921984
25	CHEMBL1921985	active	active	CHEMBL1921985
26	CHEMBL2163639	inactive	inactive	CHEMBL2163639
27	CHEMBL2163641	inactive	inactive	CHEMBL2163641
28	CHEMBL2163641	inactive	inactive	CHEMBL2163641
29	CHEMBL2163646	inactive	inactive	CHEMBL2163646
30	CHEMBL2163646	inactive	inactive	CHEMBL2163646
31	CHEMBL2165318	inactive	inactive	CHEMBL2165318
32	CHEMBL2165318	inactive	inactive	CHEMBL2165318
33	CHEMBL2165318	inactive	inactive	CHEMBL2165318
34	CHEMBL2165319	inactive	inactive	CHEMBL2165319
35	CHEMBL2165319	inactive	inactive	CHEMBL2165319
36	CHEMBL3259868	inactive	inactive	CHEMBL3259868
37	CHEMBL3259868	inactive	inactive	CHEMBL3259868
38	CHEMBL3259868	inactive	inactive	CHEMBL3259868
39	CHEMBL3259868	inactive	inactive	CHEMBL3259868
40	CHEMBL3264597	intermediate	intermediate	CHEMBL3264597
41	CHEMBL3264599	intermediate	intermediate	CHEMBL3264599
42	CHEMBL3264604	active	active	CHEMBL3264604
43	CHEMBL3264605	intermediate	intermediate	CHEMBL3264605
44	CHEMBL3264606	intermediate	intermediate	CHEMBL3264606
45	CHEMBL3264607	intermediate	intermediate	CHEMBL3264607
46	CHEMBL3264607	intermediate	intermediate	CHEMBL3264607
47	CHEMBL3264607	intermediate	intermediate	CHEMBL3264607
48	CHEMBL3264608	active	intermediate	CHEMBL3264608
49	CHEMBL3264609	intermediate	intermediate	CHEMBL3264609
50	CHEMBL3682506	intermediate	intermediate	CHEMBL3682506
51	CHEMBL3689756	intermediate	intermediate	CHEMBL3689756
52	CHEMBL3793530	inactive	inactive	CHEMBL3793530
53	CHEMBL3793530	inactive	inactive	CHEMBL3793530
54	CHEMBL3793530	inactive	inactive	CHEMBL3793530
55	CHEMBL3793530	inactive	inactive	CHEMBL3793530
56	CHEMBL3793530	inactive	inactive	CHEMBL3793530
57	CHEMBL3793576	inactive	inactive	CHEMBL3793576
58	CHEMBL3893307	potent	potent	CHEMBL3893307
59	CHEMBL3896024	potent	potent	CHEMBL3896024
60	CHEMBL3896024	potent	potent	CHEMBL3896024
61	CHEMBL3904373	potent	potent	CHEMBL3904373
62	CHEMBL3904373	potent	potent	CHEMBL3904373
63	CHEMBL3905483	potent	potent	CHEMBL3905483
64	CHEMBL390569	intermediate	intermediate	CHEMBL390569
65	CHEMBL3908291	potent	potent	CHEMBL3908291
66	CHEMBL3908291	potent	potent	CHEMBL3908291
67	CHEMBL3927378	potent	potent	CHEMBL3927378
68	CHEMBL3936206	potent	potent	CHEMBL3936206
69	CHEMBL3938811	potent	potent	CHEMBL3938811
70	CHEMBL3938811	potent	potent	CHEMBL3938811
71	CHEMBL3941532	intermediate	intermediate	CHEMBL3941532
72	CHEMBL3945779	potent	potent	CHEMBL3945779
73	CHEMBL3946247	potent	potent	CHEMBL3946247
74	CHEMBL3946247	potent	potent	CHEMBL3946247
75	CHEMBL3958077	potent	potent	CHEMBL3958077
76	CHEMBL3958077	potent	potent	CHEMBL3958077
77	CHEMBL3958083	potent	potent	CHEMBL3958083
78	CHEMBL3958083	potent	potent	CHEMBL3958083
79	CHEMBL3958877	active	active	CHEMBL3958877
80	CHEMBL3968394	potent	potent	CHEMBL3968394
81	CHEMBL3970637	potent	potent	CHEMBL3970637
82	CHEMBL3972629	active	active	CHEMBL3972629
