# Supplementary material for: Exploring the Chemical Space of CYP17A1 Inhibitors Using Cheminformatics and Machine Learning
Source: Molecules. 2023 Feb 9;28(4):1679. doi: 10.3390/molecules28041679 (PMC9966999; doi:10.3390/molecules28041679)
Supplement: Supplementary file 1 [file molecules-28-01679-s001.zip › model7-y-test-pred.csv]

	ID	class	prediction	Name
0	CHEMBL3677926	active	active	CHEMBL3677926
1	CHEMBL3677929	active	intermediate	CHEMBL3677929
2	CHEMBL3677930	active	active	CHEMBL3677930
3	CHEMBL3677930	active	active	CHEMBL3677930
4	CHEMBL3677933	active	active	CHEMBL3677933
5	CHEMBL3677934	active	inactive	CHEMBL3677934
6	CHEMBL3677939	active	active	CHEMBL3677939
7	CHEMBL3677940	potent	active	CHEMBL3677940
8	CHEMBL3677941	intermediate	intermediate	CHEMBL3677941
9	CHEMBL3677942	active	active	CHEMBL3677942
10	CHEMBL3677942	active	active	CHEMBL3677942
11	CHEMBL3677944	inactive	inactive	CHEMBL3677944
12	CHEMBL3677944	inactive	inactive	CHEMBL3677944
13	CHEMBL3677944	inactive	inactive	CHEMBL3677944
14	CHEMBL3677944	inactive	inactive	CHEMBL3677944
15	CHEMBL3677944	inactive	inactive	CHEMBL3677944
16	CHEMBL3677944	inactive	inactive	CHEMBL3677944
17	CHEMBL3677944	inactive	inactive	CHEMBL3677944
18	CHEMBL3677944	inactive	inactive	CHEMBL3677944
19	CHEMBL3677944	inactive	inactive	CHEMBL3677944
20	CHEMBL3677944	inactive	inactive	CHEMBL3677944
21	CHEMBL3677944	inactive	inactive	CHEMBL3677944
22	CHEMBL3677944	inactive	inactive	CHEMBL3677944
23	CHEMBL3677944	inactive	inactive	CHEMBL3677944
24	CHEMBL3677944	inactive	inactive	CHEMBL3677944
25	CHEMBL3677944	inactive	inactive	CHEMBL3677944
26	CHEMBL3677944	inactive	inactive	CHEMBL3677944
27	CHEMBL3677944	inactive	inactive	CHEMBL3677944
28	CHEMBL3677944	inactive	inactive	CHEMBL3677944
29	CHEMBL3677944	inactive	inactive	CHEMBL3677944
30	CHEMBL3677944	inactive	inactive	CHEMBL3677944
31	CHEMBL3677944	inactive	inactive	CHEMBL3677944
32	CHEMBL3677948	intermediate	intermediate	CHEMBL3677948
33	CHEMBL3677948	intermediate	intermediate	CHEMBL3677948
34	CHEMBL3677949	intermediate	intermediate	CHEMBL3677949
35	CHEMBL3677949	intermediate	intermediate	CHEMBL3677949
36	CHEMBL3677952	intermediate	intermediate	CHEMBL3677952
37	CHEMBL3677952	intermediate	intermediate	CHEMBL3677952
38	CHEMBL3677952	intermediate	intermediate	CHEMBL3677952
39	CHEMBL3677952	intermediate	intermediate	CHEMBL3677952
40	CHEMBL3677954	intermediate	intermediate	CHEMBL3677954
41	CHEMBL3677954	intermediate	intermediate	CHEMBL3677954
42	CHEMBL3677957	active	active	CHEMBL3677957
43	CHEMBL3677960	potent	potent	CHEMBL3677960
44	CHEMBL3677962	active	active	CHEMBL3677962
45	CHEMBL3677963	active	active	CHEMBL3677963
46	CHEMBL3677964	active	intermediate	CHEMBL3677964
47	CHEMBL3677964	active	intermediate	CHEMBL3677964
48	CHEMBL3677964	active	intermediate	CHEMBL3677964
49	CHEMBL3677965	active	intermediate	CHEMBL3677965
50	CHEMBL3677965	active	intermediate	CHEMBL3677965
51	CHEMBL3677966	active	active	CHEMBL3677966
52	CHEMBL3677967	intermediate	intermediate	CHEMBL3677967
53	CHEMBL3677972	potent	potent	CHEMBL3677972
54	CHEMBL3889969	potent	potent	CHEMBL3889969
55	CHEMBL3893669	intermediate	intermediate	CHEMBL3893669
56	CHEMBL3893669	intermediate	intermediate	CHEMBL3893669
57	CHEMBL3893669	intermediate	intermediate	CHEMBL3893669
58	CHEMBL3893669	intermediate	intermediate	CHEMBL3893669
59	CHEMBL3899790	active	active	CHEMBL3899790
60	CHEMBL3901395	intermediate	intermediate	CHEMBL3901395
61	CHEMBL3901395	intermediate	intermediate	CHEMBL3901395
62	CHEMBL3901395	intermediate	intermediate	CHEMBL3901395
63	CHEMBL3903639	potent	potent	CHEMBL3903639
64	CHEMBL3914413	potent	potent	CHEMBL3914413
65	CHEMBL3922014	potent	potent	CHEMBL3922014
66	CHEMBL3924728	potent	potent	CHEMBL3924728
67	CHEMBL3926933	potent	potent	CHEMBL3926933
68	CHEMBL3930071	potent	active	CHEMBL3930071
69	CHEMBL3932281	potent	potent	CHEMBL3932281
70	CHEMBL3935756	active	active	CHEMBL3935756
71	CHEMBL3935756	active	active	CHEMBL3935756
72	CHEMBL3936040	potent	potent	CHEMBL3936040
73	CHEMBL3937534	potent	potent	CHEMBL3937534
74	CHEMBL3944486	potent	potent	CHEMBL3944486
75	CHEMBL3946740	potent	potent	CHEMBL3946740
76	CHEMBL3952895	potent	potent	CHEMBL3952895
77	CHEMBL3961920	potent	potent	CHEMBL3961920
78	CHEMBL3976368	potent	potent	CHEMBL3976368
79	CHEMBL3986070	potent	potent	CHEMBL3986070
