# Supplementary material for: Exploring the Chemical Space of CYP17A1 Inhibitors Using Cheminformatics and Machine Learning
Source: Molecules. 2023 Feb 9;28(4):1679. doi: 10.3390/molecules28041679 (PMC9966999; doi:10.3390/molecules28041679)
Supplement: Supplementary file 1 [file molecules-28-01679-s001.zip › model7-y-train-pred.csv]

	ID	class	prediction	Name
0	CHEMBL3639767	potent	potent	CHEMBL3639767
1	CHEMBL3677924	potent	potent	CHEMBL3677924
2	CHEMBL3677925	active	active	CHEMBL3677925
3	CHEMBL3677925	active	active	CHEMBL3677925
4	CHEMBL3677926	active	active	CHEMBL3677926
5	CHEMBL3677926	active	active	CHEMBL3677926
6	CHEMBL3677927	potent	potent	CHEMBL3677927
7	CHEMBL3677929	active	intermediate	CHEMBL3677929
8	CHEMBL3677929	active	intermediate	CHEMBL3677929
9	CHEMBL3677931	active	active	CHEMBL3677931
10	CHEMBL3677932	intermediate	intermediate	CHEMBL3677932
11	CHEMBL3677932	intermediate	intermediate	CHEMBL3677932
12	CHEMBL3677932	intermediate	intermediate	CHEMBL3677932
13	CHEMBL3677932	intermediate	intermediate	CHEMBL3677932
14	CHEMBL3677932	intermediate	intermediate	CHEMBL3677932
15	CHEMBL3677933	active	active	CHEMBL3677933
16	CHEMBL3677934	active	inactive	CHEMBL3677934
17	CHEMBL3677934	active	inactive	CHEMBL3677934
18	CHEMBL3677935	active	active	CHEMBL3677935
19	CHEMBL3677935	active	active	CHEMBL3677935
20	CHEMBL3677935	active	active	CHEMBL3677935
21	CHEMBL3677936	potent	active	CHEMBL3677936
22	CHEMBL3677937	potent	active	CHEMBL3677937
23	CHEMBL3677938	active	active	CHEMBL3677938
24	CHEMBL3677939	active	active	CHEMBL3677939
25	CHEMBL3677941	intermediate	intermediate	CHEMBL3677941
26	CHEMBL3677941	intermediate	intermediate	CHEMBL3677941
27	CHEMBL3677941	intermediate	intermediate	CHEMBL3677941
28	CHEMBL3677941	intermediate	intermediate	CHEMBL3677941
29	CHEMBL3677941	intermediate	intermediate	CHEMBL3677941
30	CHEMBL3677941	intermediate	intermediate	CHEMBL3677941
31	CHEMBL3677941	intermediate	intermediate	CHEMBL3677941
32	CHEMBL3677941	intermediate	intermediate	CHEMBL3677941
33	CHEMBL3677942	active	active	CHEMBL3677942
34	CHEMBL3677942	active	active	CHEMBL3677942
35	CHEMBL3677944	inactive	inactive	CHEMBL3677944
36	CHEMBL3677944	inactive	inactive	CHEMBL3677944
37	CHEMBL3677944	inactive	inactive	CHEMBL3677944
38	CHEMBL3677944	inactive	inactive	CHEMBL3677944
39	CHEMBL3677944	inactive	inactive	CHEMBL3677944
40	CHEMBL3677944	inactive	inactive	CHEMBL3677944
41	CHEMBL3677944	inactive	inactive	CHEMBL3677944
42	CHEMBL3677944	inactive	inactive	CHEMBL3677944
43	CHEMBL3677944	inactive	inactive	CHEMBL3677944
44	CHEMBL3677944	inactive	inactive	CHEMBL3677944
45	CHEMBL3677944	inactive	inactive	CHEMBL3677944
46	CHEMBL3677944	inactive	inactive	CHEMBL3677944
47	CHEMBL3677944	inactive	inactive	CHEMBL3677944
48	CHEMBL3677944	inactive	inactive	CHEMBL3677944
49	CHEMBL3677944	inactive	inactive	CHEMBL3677944
50	CHEMBL3677944	inactive	inactive	CHEMBL3677944
51	CHEMBL3677944	inactive	inactive	CHEMBL3677944
52	CHEMBL3677944	inactive	inactive	CHEMBL3677944
53	CHEMBL3677944	inactive	inactive	CHEMBL3677944
54	CHEMBL3677944	inactive	inactive	CHEMBL3677944
55	CHEMBL3677944	inactive	inactive	CHEMBL3677944
56	CHEMBL3677944	inactive	inactive	CHEMBL3677944
57	CHEMBL3677944	inactive	inactive	CHEMBL3677944
58	CHEMBL3677944	inactive	inactive	CHEMBL3677944
59	CHEMBL3677944	inactive	inactive	CHEMBL3677944
60	CHEMBL3677944	inactive	inactive	CHEMBL3677944
61	CHEMBL3677944	inactive	inactive	CHEMBL3677944
62	CHEMBL3677944	inactive	inactive	CHEMBL3677944
63	CHEMBL3677944	inactive	inactive	CHEMBL3677944
64	CHEMBL3677944	inactive	inactive	CHEMBL3677944
65	CHEMBL3677944	inactive	inactive	CHEMBL3677944
66	CHEMBL3677944	inactive	inactive	CHEMBL3677944
67	CHEMBL3677944	inactive	inactive	CHEMBL3677944
68	CHEMBL3677944	inactive	inactive	CHEMBL3677944
69	CHEMBL3677944	inactive	inactive	CHEMBL3677944
70	CHEMBL3677944	inactive	inactive	CHEMBL3677944
71	CHEMBL3677944	inactive	inactive	CHEMBL3677944
72	CHEMBL3677944	inactive	inactive	CHEMBL3677944
73	CHEMBL3677944	inactive	inactive	CHEMBL3677944
74	CHEMBL3677944	inactive	inactive	CHEMBL3677944
75	CHEMBL3677944	inactive	inactive	CHEMBL3677944
76	CHEMBL3677944	inactive	inactive	CHEMBL3677944
77	CHEMBL3677944	inactive	inactive	CHEMBL3677944
78	CHEMBL3677944	inactive	inactive	CHEMBL3677944
79	CHEMBL3677944	inactive	inactive	CHEMBL3677944
80	CHEMBL3677945	active	active	CHEMBL3677945
81	CHEMBL3677945	active	active	CHEMBL3677945
82	CHEMBL3677945	active	active	CHEMBL3677945
83	CHEMBL3677945	active	active	CHEMBL3677945
84	CHEMBL3677945	active	active	CHEMBL3677945
85	CHEMBL3677946	active	active	CHEMBL3677946
86	CHEMBL3677947	potent	intermediate	CHEMBL3677947
87	CHEMBL3677948	intermediate	intermediate	CHEMBL3677948
88	CHEMBL3677948	intermediate	intermediate	CHEMBL3677948
89	CHEMBL3677949	intermediate	intermediate	CHEMBL3677949
90	CHEMBL3677949	intermediate	intermediate	CHEMBL3677949
91	CHEMBL3677949	intermediate	intermediate	CHEMBL3677949
92	CHEMBL3677949	intermediate	intermediate	CHEMBL3677949
93	CHEMBL3677949	intermediate	intermediate	CHEMBL3677949
94	CHEMBL3677952	intermediate	intermediate	CHEMBL3677952
95	CHEMBL3677952	intermediate	intermediate	CHEMBL3677952
96	CHEMBL3677953	active	intermediate	CHEMBL3677953
97	CHEMBL3677954	intermediate	intermediate	CHEMBL3677954
98	CHEMBL3677954	intermediate	intermediate	CHEMBL3677954
99	CHEMBL3677955	potent	intermediate	CHEMBL3677955
100	CHEMBL3677956	active	active	CHEMBL3677956
101	CHEMBL3677956	active	active	CHEMBL3677956
102	CHEMBL3677956	active	active	CHEMBL3677956
103	CHEMBL3677956	active	active	CHEMBL3677956
104	CHEMBL3677957	active	active	CHEMBL3677957
105	CHEMBL3677958	intermediate	intermediate	CHEMBL3677958
106	CHEMBL3677958	intermediate	intermediate	CHEMBL3677958
107	CHEMBL3677958	intermediate	intermediate	CHEMBL3677958
108	CHEMBL3677958	intermediate	intermediate	CHEMBL3677958
109	CHEMBL3677958	intermediate	intermediate	CHEMBL3677958
110	CHEMBL3677958	intermediate	intermediate	CHEMBL3677958
111	CHEMBL3677959	active	active	CHEMBL3677959
112	CHEMBL3677959	active	active	CHEMBL3677959
113	CHEMBL3677961	active	active	CHEMBL3677961
114	CHEMBL3677962	active	active	CHEMBL3677962
115	CHEMBL3677962	active	active	CHEMBL3677962
116	CHEMBL3677963	active	active	CHEMBL3677963
117	CHEMBL3677963	active	active	CHEMBL3677963
118	CHEMBL3677964	active	intermediate	CHEMBL3677964
119	CHEMBL3677964	active	intermediate	CHEMBL3677964
120	CHEMBL3677965	active	intermediate	CHEMBL3677965
121	CHEMBL3677966	active	active	CHEMBL3677966
122	CHEMBL3677966	active	active	CHEMBL3677966
123	CHEMBL3677967	intermediate	intermediate	CHEMBL3677967
124	CHEMBL3677967	intermediate	intermediate	CHEMBL3677967
125	CHEMBL3677967	intermediate	intermediate	CHEMBL3677967
126	CHEMBL3677967	intermediate	intermediate	CHEMBL3677967
127	CHEMBL3677967	intermediate	intermediate	CHEMBL3677967
128	CHEMBL3677967	intermediate	intermediate	CHEMBL3677967
129	CHEMBL3677967	intermediate	intermediate	CHEMBL3677967
130	CHEMBL3677967	intermediate	intermediate	CHEMBL3677967
131	CHEMBL3677968	potent	potent	CHEMBL3677968
132	CHEMBL3677969	potent	intermediate	CHEMBL3677969
133	CHEMBL3677970	potent	potent	CHEMBL3677970
134	CHEMBL3677971	potent	potent	CHEMBL3677971
135	CHEMBL3891870	potent	potent	CHEMBL3891870
136	CHEMBL3893669	intermediate	intermediate	CHEMBL3893669
137	CHEMBL3893669	intermediate	intermediate	CHEMBL3893669
138	CHEMBL3893669	intermediate	intermediate	CHEMBL3893669
139	CHEMBL3893669	intermediate	intermediate	CHEMBL3893669
140	CHEMBL3893669	intermediate	intermediate	CHEMBL3893669
141	CHEMBL3897253	potent	potent	CHEMBL3897253
142	CHEMBL3897281	potent	potent	CHEMBL3897281
143	CHEMBL3899790	active	active	CHEMBL3899790
144	CHEMBL3899790	active	active	CHEMBL3899790
145	CHEMBL3899790	active	active	CHEMBL3899790
146	CHEMBL3900011	potent	potent	CHEMBL3900011
147	CHEMBL3900855	potent	potent	CHEMBL3900855
148	CHEMBL3901395	intermediate	intermediate	CHEMBL3901395
149	CHEMBL3901395	intermediate	intermediate	CHEMBL3901395
150	CHEMBL3901395	intermediate	intermediate	CHEMBL3901395
151	CHEMBL3901395	intermediate	intermediate	CHEMBL3901395
152	CHEMBL3904331	potent	potent	CHEMBL3904331
153	CHEMBL3906470	potent	potent	CHEMBL3906470
154	CHEMBL3911633	potent	potent	CHEMBL3911633
155	CHEMBL3914206	potent	potent	CHEMBL3914206
156	CHEMBL3918878	potent	potent	CHEMBL3918878
157	CHEMBL3919772	potent	potent	CHEMBL3919772
158	CHEMBL3919907	potent	potent	CHEMBL3919907
159	CHEMBL3920343	potent	potent	CHEMBL3920343
160	CHEMBL3921360	potent	potent	CHEMBL3921360
161	CHEMBL3926991	potent	potent	CHEMBL3926991
162	CHEMBL3927194	potent	potent	CHEMBL3927194
163	CHEMBL3927545	potent	potent	CHEMBL3927545
164	CHEMBL3927990	potent	potent	CHEMBL3927990
165	CHEMBL3931417	potent	potent	CHEMBL3931417
166	CHEMBL3933026	potent	potent	CHEMBL3933026
167	CHEMBL3935756	active	active	CHEMBL3935756
168	CHEMBL3938001	potent	potent	CHEMBL3938001
169	CHEMBL3941797	potent	potent	CHEMBL3941797
170	CHEMBL3946031	potent	potent	CHEMBL3946031
171	CHEMBL3946864	potent	potent	CHEMBL3946864
172	CHEMBL3953572	potent	potent	CHEMBL3953572
173	CHEMBL3955454	potent	potent	CHEMBL3955454
174	CHEMBL3957953	potent	potent	CHEMBL3957953
175	CHEMBL3964663	potent	potent	CHEMBL3964663
176	CHEMBL3966729	potent	potent	CHEMBL3966729
177	CHEMBL3967106	potent	potent	CHEMBL3967106
178	CHEMBL3967361	potent	potent	CHEMBL3967361
179	CHEMBL3976046	potent	potent	CHEMBL3976046
180	CHEMBL3978652	potent	potent	CHEMBL3978652
181	CHEMBL3982013	potent	potent	CHEMBL3982013
182	CHEMBL3982387	potent	potent	CHEMBL3982387
183	CHEMBL3984933	potent	potent	CHEMBL3984933
