# Supplementary material for: Exploring the Chemical Space of CYP17A1 Inhibitors Using Cheminformatics and Machine Learning
Source: Molecules. 2023 Feb 9;28(4):1679. doi: 10.3390/molecules28041679 (PMC9966999; doi:10.3390/molecules28041679)
Supplement: Supplementary file 1 [file molecules-28-01679-s001.zip › model8-y-test-pred.csv]

	ID	class	prediction	Name
0	CHEMBL1682904	active	active	CHEMBL1682904
1	CHEMBL1682905	intermediate	active	CHEMBL1682905
2	CHEMBL1682905	intermediate	active	CHEMBL1682905
3	CHEMBL2147035	active	active	CHEMBL2147035
4	CHEMBL2147036	active	active	CHEMBL2147036
5	CHEMBL2147039	intermediate	intermediate	CHEMBL2147039
6	CHEMBL2147043	intermediate	intermediate	CHEMBL2147043
7	CHEMBL2163638	inactive	inactive	CHEMBL2163638
8	CHEMBL2163638	inactive	inactive	CHEMBL2163638
9	CHEMBL2163638	inactive	inactive	CHEMBL2163638
10	CHEMBL2163639	inactive	inactive	CHEMBL2163639
11	CHEMBL2163639	inactive	inactive	CHEMBL2163639
12	CHEMBL2163641	inactive	inactive	CHEMBL2163641
13	CHEMBL2163641	inactive	inactive	CHEMBL2163641
14	CHEMBL2163646	inactive	inactive	CHEMBL2163646
15	CHEMBL2163646	inactive	inactive	CHEMBL2163646
16	CHEMBL2163646	inactive	inactive	CHEMBL2163646
17	CHEMBL2163646	inactive	inactive	CHEMBL2163646
18	CHEMBL3696100	intermediate	intermediate	CHEMBL3696100
19	CHEMBL3696103	active	active	CHEMBL3696103
20	CHEMBL3696106	intermediate	intermediate	CHEMBL3696106
21	CHEMBL3696108	potent	active	CHEMBL3696108
22	CHEMBL3696116	active	active	CHEMBL3696116
23	CHEMBL3696116	active	active	CHEMBL3696116
24	CHEMBL3781112	potent	potent	CHEMBL3781112
25	CHEMBL3782020	potent	potent	CHEMBL3782020
26	CHEMBL3892696	intermediate	intermediate	CHEMBL3892696
27	CHEMBL3892696	intermediate	intermediate	CHEMBL3892696
28	CHEMBL3893307	potent	potent	CHEMBL3893307
29	CHEMBL3899790	active	active	CHEMBL3899790
30	CHEMBL3899790	active	active	CHEMBL3899790
31	CHEMBL3899790	active	active	CHEMBL3899790
32	CHEMBL3900011	potent	potent	CHEMBL3900011
33	CHEMBL3901395	intermediate	intermediate	CHEMBL3901395
34	CHEMBL3902061	active	active	CHEMBL3902061
35	CHEMBL3904373	potent	potent	CHEMBL3904373
36	CHEMBL3917734	intermediate	intermediate	CHEMBL3917734
37	CHEMBL3917734	intermediate	intermediate	CHEMBL3917734
38	CHEMBL3917734	intermediate	intermediate	CHEMBL3917734
39	CHEMBL3918878	potent	potent	CHEMBL3918878
40	CHEMBL3919907	potent	active	CHEMBL3919907
41	CHEMBL3920343	potent	potent	CHEMBL3920343
42	CHEMBL3921360	potent	potent	CHEMBL3921360
43	CHEMBL3925996	active	active	CHEMBL3925996
44	CHEMBL3925996	active	active	CHEMBL3925996
45	CHEMBL3926991	potent	potent	CHEMBL3926991
46	CHEMBL3927378	potent	potent	CHEMBL3927378
47	CHEMBL3932281	potent	potent	CHEMBL3932281
48	CHEMBL3935756	active	active	CHEMBL3935756
49	CHEMBL3941532	intermediate	intermediate	CHEMBL3941532
50	CHEMBL3945779	potent	active	CHEMBL3945779
51	CHEMBL3946740	potent	potent	CHEMBL3946740
52	CHEMBL3953572	potent	potent	CHEMBL3953572
53	CHEMBL3953640	active	active	CHEMBL3953640
54	CHEMBL3953640	active	active	CHEMBL3953640
55	CHEMBL3953640	active	active	CHEMBL3953640
56	CHEMBL3956116	active	active	CHEMBL3956116
57	CHEMBL3957953	potent	potent	CHEMBL3957953
58	CHEMBL3958077	potent	potent	CHEMBL3958077
59	CHEMBL3958248	intermediate	intermediate	CHEMBL3958248
60	CHEMBL3961920	potent	potent	CHEMBL3961920
61	CHEMBL3962764	intermediate	intermediate	CHEMBL3962764
62	CHEMBL3967361	potent	active	CHEMBL3967361
63	CHEMBL3971564	intermediate	intermediate	CHEMBL3971564
64	CHEMBL3986070	potent	potent	CHEMBL3986070
65	CHEMBL4210952	intermediate	intermediate	CHEMBL4210952
66	CHEMBL4210952	intermediate	intermediate	CHEMBL4210952
67	CHEMBL4276910	inactive	inactive	CHEMBL4276910
68	CHEMBL4276910	inactive	inactive	CHEMBL4276910
