# Supplementary material for: Exploring the Chemical Space of CYP17A1 Inhibitors Using Cheminformatics and Machine Learning
Source: Molecules. 2023 Feb 9;28(4):1679. doi: 10.3390/molecules28041679 (PMC9966999; doi:10.3390/molecules28041679)
Supplement: Supplementary file 1 [file molecules-28-01679-s001.zip › model8-y-train-pred.csv]

	ID	class	prediction	Name
0	CHEMBL1682900	active	active	CHEMBL1682900
1	CHEMBL1682900	active	active	CHEMBL1682900
2	CHEMBL1682901	active	active	CHEMBL1682901
3	CHEMBL1682901	active	active	CHEMBL1682901
4	CHEMBL1682901	active	active	CHEMBL1682901
5	CHEMBL1682901	active	active	CHEMBL1682901
6	CHEMBL1682904	active	active	CHEMBL1682904
7	CHEMBL1682904	active	active	CHEMBL1682904
8	CHEMBL1682904	active	active	CHEMBL1682904
9	CHEMBL1682905	intermediate	active	CHEMBL1682905
10	CHEMBL1682905	intermediate	active	CHEMBL1682905
11	CHEMBL1682905	intermediate	active	CHEMBL1682905
12	CHEMBL1682905	intermediate	active	CHEMBL1682905
13	CHEMBL2147034	potent	active	CHEMBL2147034
14	CHEMBL2147035	active	active	CHEMBL2147035
15	CHEMBL2147035	active	active	CHEMBL2147035
16	CHEMBL2147035	active	active	CHEMBL2147035
17	CHEMBL2147036	active	active	CHEMBL2147036
18	CHEMBL2147037	active	intermediate	CHEMBL2147037
19	CHEMBL2147037	active	intermediate	CHEMBL2147037
20	CHEMBL2147038	intermediate	intermediate	CHEMBL2147038
21	CHEMBL2147038	intermediate	intermediate	CHEMBL2147038
22	CHEMBL2147038	intermediate	intermediate	CHEMBL2147038
23	CHEMBL2147038	intermediate	intermediate	CHEMBL2147038
24	CHEMBL2147038	intermediate	intermediate	CHEMBL2147038
25	CHEMBL2147039	intermediate	intermediate	CHEMBL2147039
26	CHEMBL2147039	intermediate	intermediate	CHEMBL2147039
27	CHEMBL2147040	intermediate	intermediate	CHEMBL2147040
28	CHEMBL2147043	intermediate	intermediate	CHEMBL2147043
29	CHEMBL2147043	intermediate	intermediate	CHEMBL2147043
30	CHEMBL2147043	intermediate	intermediate	CHEMBL2147043
31	CHEMBL2147047	intermediate	intermediate	CHEMBL2147047
32	CHEMBL2147047	intermediate	intermediate	CHEMBL2147047
33	CHEMBL2147047	intermediate	intermediate	CHEMBL2147047
34	CHEMBL2163638	inactive	inactive	CHEMBL2163638
35	CHEMBL2163638	inactive	inactive	CHEMBL2163638
36	CHEMBL2163638	inactive	inactive	CHEMBL2163638
37	CHEMBL2163638	inactive	inactive	CHEMBL2163638
38	CHEMBL2163638	inactive	inactive	CHEMBL2163638
39	CHEMBL2163638	inactive	inactive	CHEMBL2163638
40	CHEMBL2163638	inactive	inactive	CHEMBL2163638
41	CHEMBL2163638	inactive	inactive	CHEMBL2163638
42	CHEMBL2163638	inactive	inactive	CHEMBL2163638
43	CHEMBL2163638	inactive	inactive	CHEMBL2163638
44	CHEMBL2163638	inactive	inactive	CHEMBL2163638
45	CHEMBL2163638	inactive	inactive	CHEMBL2163638
46	CHEMBL2163638	inactive	inactive	CHEMBL2163638
47	CHEMBL2163638	inactive	inactive	CHEMBL2163638
48	CHEMBL2163639	inactive	inactive	CHEMBL2163639
49	CHEMBL2163639	inactive	inactive	CHEMBL2163639
50	CHEMBL2163639	inactive	inactive	CHEMBL2163639
51	CHEMBL2163639	inactive	inactive	CHEMBL2163639
52	CHEMBL2163639	inactive	inactive	CHEMBL2163639
53	CHEMBL2163639	inactive	inactive	CHEMBL2163639
54	CHEMBL2163639	inactive	inactive	CHEMBL2163639
55	CHEMBL2163639	inactive	inactive	CHEMBL2163639
56	CHEMBL2163639	inactive	inactive	CHEMBL2163639
57	CHEMBL2163639	inactive	inactive	CHEMBL2163639
58	CHEMBL2163639	inactive	inactive	CHEMBL2163639
59	CHEMBL2163639	inactive	inactive	CHEMBL2163639
60	CHEMBL2163639	inactive	inactive	CHEMBL2163639
61	CHEMBL2163639	inactive	inactive	CHEMBL2163639
62	CHEMBL2163639	inactive	inactive	CHEMBL2163639
63	CHEMBL2163641	inactive	inactive	CHEMBL2163641
64	CHEMBL2163641	inactive	inactive	CHEMBL2163641
65	CHEMBL2163641	inactive	inactive	CHEMBL2163641
66	CHEMBL2163641	inactive	inactive	CHEMBL2163641
67	CHEMBL2163641	inactive	inactive	CHEMBL2163641
68	CHEMBL2163641	inactive	inactive	CHEMBL2163641
69	CHEMBL2163641	inactive	inactive	CHEMBL2163641
70	CHEMBL2163641	inactive	inactive	CHEMBL2163641
71	CHEMBL2163641	inactive	inactive	CHEMBL2163641
72	CHEMBL2163641	inactive	inactive	CHEMBL2163641
73	CHEMBL2163641	inactive	inactive	CHEMBL2163641
74	CHEMBL2163641	inactive	inactive	CHEMBL2163641
75	CHEMBL2163641	inactive	inactive	CHEMBL2163641
76	CHEMBL2163641	inactive	inactive	CHEMBL2163641
77	CHEMBL2163646	inactive	inactive	CHEMBL2163646
78	CHEMBL2163646	inactive	inactive	CHEMBL2163646
79	CHEMBL2163646	inactive	inactive	CHEMBL2163646
80	CHEMBL2163646	inactive	inactive	CHEMBL2163646
81	CHEMBL2163646	inactive	inactive	CHEMBL2163646
82	CHEMBL2163646	inactive	inactive	CHEMBL2163646
83	CHEMBL2163646	inactive	inactive	CHEMBL2163646
84	CHEMBL2163646	inactive	inactive	CHEMBL2163646
85	CHEMBL2163646	inactive	inactive	CHEMBL2163646
86	CHEMBL2163646	inactive	inactive	CHEMBL2163646
87	CHEMBL2163646	inactive	inactive	CHEMBL2163646
88	CHEMBL2163646	inactive	inactive	CHEMBL2163646
89	CHEMBL2163646	inactive	inactive	CHEMBL2163646
90	CHEMBL2163646	inactive	inactive	CHEMBL2163646
91	CHEMBL3696099	potent	potent	CHEMBL3696099
92	CHEMBL3696100	intermediate	intermediate	CHEMBL3696100
93	CHEMBL3696100	intermediate	intermediate	CHEMBL3696100
94	CHEMBL3696100	intermediate	intermediate	CHEMBL3696100
95	CHEMBL3696101	potent	potent	CHEMBL3696101
96	CHEMBL3696102	intermediate	intermediate	CHEMBL3696102
97	CHEMBL3696102	intermediate	intermediate	CHEMBL3696102
98	CHEMBL3696103	active	active	CHEMBL3696103
99	CHEMBL3696103	active	active	CHEMBL3696103
100	CHEMBL3696103	active	active	CHEMBL3696103
101	CHEMBL3696103	active	active	CHEMBL3696103
102	CHEMBL3696103	active	active	CHEMBL3696103
103	CHEMBL3696104	active	active	CHEMBL3696104
104	CHEMBL3696104	active	active	CHEMBL3696104
105	CHEMBL3696104	active	active	CHEMBL3696104
106	CHEMBL3696104	active	active	CHEMBL3696104
107	CHEMBL3696105	active	active	CHEMBL3696105
108	CHEMBL3696105	active	active	CHEMBL3696105
109	CHEMBL3696105	active	active	CHEMBL3696105
110	CHEMBL3696106	intermediate	intermediate	CHEMBL3696106
111	CHEMBL3696106	intermediate	intermediate	CHEMBL3696106
112	CHEMBL3696106	intermediate	intermediate	CHEMBL3696106
113	CHEMBL3696109	active	active	CHEMBL3696109
114	CHEMBL3696109	active	active	CHEMBL3696109
115	CHEMBL3696110	potent	potent	CHEMBL3696110
116	CHEMBL3696111	potent	potent	CHEMBL3696111
117	CHEMBL3696112	potent	potent	CHEMBL3696112
118	CHEMBL3696113	active	active	CHEMBL3696113
119	CHEMBL3696113	active	active	CHEMBL3696113
120	CHEMBL3696113	active	active	CHEMBL3696113
121	CHEMBL3696113	active	active	CHEMBL3696113
122	CHEMBL3696114	intermediate	intermediate	CHEMBL3696114
123	CHEMBL3696114	intermediate	intermediate	CHEMBL3696114
124	CHEMBL3696114	intermediate	intermediate	CHEMBL3696114
125	CHEMBL3696115	intermediate	intermediate	CHEMBL3696115
126	CHEMBL3696115	intermediate	intermediate	CHEMBL3696115
127	CHEMBL3696116	active	active	CHEMBL3696116
128	CHEMBL3696116	active	active	CHEMBL3696116
129	CHEMBL3696116	active	active	CHEMBL3696116
130	CHEMBL3696116	active	active	CHEMBL3696116
131	CHEMBL3780048	potent	potent	CHEMBL3780048
132	CHEMBL3780226	potent	potent	CHEMBL3780226
133	CHEMBL3780266	potent	potent	CHEMBL3780266
134	CHEMBL3780658	potent	potent	CHEMBL3780658
135	CHEMBL3780743	potent	potent	CHEMBL3780743
136	CHEMBL3781487	potent	potent	CHEMBL3781487
137	CHEMBL3781910	potent	potent	CHEMBL3781910
138	CHEMBL3889969	potent	potent	CHEMBL3889969
139	CHEMBL3891870	potent	potent	CHEMBL3891870
140	CHEMBL3892696	intermediate	intermediate	CHEMBL3892696
141	CHEMBL3892696	intermediate	intermediate	CHEMBL3892696
142	CHEMBL3892696	intermediate	intermediate	CHEMBL3892696
143	CHEMBL3893669	intermediate	intermediate	CHEMBL3893669
144	CHEMBL3893669	intermediate	intermediate	CHEMBL3893669
145	CHEMBL3893669	intermediate	intermediate	CHEMBL3893669
146	CHEMBL3893796	active	active	CHEMBL3893796
147	CHEMBL3896024	potent	potent	CHEMBL3896024
148	CHEMBL3896070	potent	potent	CHEMBL3896070
149	CHEMBL3897253	potent	potent	CHEMBL3897253
150	CHEMBL3897281	potent	potent	CHEMBL3897281
151	CHEMBL3899573	active	active	CHEMBL3899573
152	CHEMBL3899573	active	active	CHEMBL3899573
153	CHEMBL3899573	active	active	CHEMBL3899573
154	CHEMBL3899790	active	active	CHEMBL3899790
155	CHEMBL3899790	active	active	CHEMBL3899790
156	CHEMBL3899790	active	active	CHEMBL3899790
157	CHEMBL3900855	potent	potent	CHEMBL3900855
158	CHEMBL3902061	active	active	CHEMBL3902061
159	CHEMBL3902101	intermediate	intermediate	CHEMBL3902101
160	CHEMBL3902101	intermediate	intermediate	CHEMBL3902101
161	CHEMBL3902750	active	active	CHEMBL3902750
162	CHEMBL3902750	active	active	CHEMBL3902750
163	CHEMBL3902750	active	active	CHEMBL3902750
164	CHEMBL3903639	potent	potent	CHEMBL3903639
165	CHEMBL3904331	potent	potent	CHEMBL3904331
166	CHEMBL3905483	potent	potent	CHEMBL3905483
167	CHEMBL3906470	potent	potent	CHEMBL3906470
168	CHEMBL3908291	potent	potent	CHEMBL3908291
169	CHEMBL3908531	active	active	CHEMBL3908531
170	CHEMBL3908531	active	active	CHEMBL3908531
171	CHEMBL3908531	active	active	CHEMBL3908531
172	CHEMBL3911633	potent	potent	CHEMBL3911633
173	CHEMBL3914206	potent	potent	CHEMBL3914206
174	CHEMBL3914413	potent	potent	CHEMBL3914413
175	CHEMBL3916537	intermediate	intermediate	CHEMBL3916537
176	CHEMBL3917734	intermediate	intermediate	CHEMBL3917734
177	CHEMBL3917734	intermediate	intermediate	CHEMBL3917734
178	CHEMBL3917734	intermediate	intermediate	CHEMBL3917734
179	CHEMBL3917734	intermediate	intermediate	CHEMBL3917734
180	CHEMBL3919772	potent	potent	CHEMBL3919772
181	CHEMBL3922014	potent	potent	CHEMBL3922014
182	CHEMBL3924728	potent	potent	CHEMBL3924728
183	CHEMBL3925996	active	active	CHEMBL3925996
184	CHEMBL3925996	active	active	CHEMBL3925996
185	CHEMBL3926933	potent	potent	CHEMBL3926933
186	CHEMBL3927194	potent	potent	CHEMBL3927194
187	CHEMBL3927545	potent	potent	CHEMBL3927545
188	CHEMBL3927990	potent	potent	CHEMBL3927990
189	CHEMBL3930071	potent	potent	CHEMBL3930071
190	CHEMBL3931379	intermediate	intermediate	CHEMBL3931379
191	CHEMBL3931417	potent	potent	CHEMBL3931417
192	CHEMBL3933026	potent	potent	CHEMBL3933026
193	CHEMBL3935756	active	active	CHEMBL3935756
194	CHEMBL3935756	active	active	CHEMBL3935756
195	CHEMBL3935756	active	active	CHEMBL3935756
196	CHEMBL3936040	potent	potent	CHEMBL3936040
197	CHEMBL3936206	potent	potent	CHEMBL3936206
198	CHEMBL3937534	potent	potent	CHEMBL3937534
199	CHEMBL3938001	potent	potent	CHEMBL3938001
200	CHEMBL3938811	potent	potent	CHEMBL3938811
201	CHEMBL3941532	intermediate	intermediate	CHEMBL3941532
202	CHEMBL3941532	intermediate	intermediate	CHEMBL3941532
203	CHEMBL3941797	potent	potent	CHEMBL3941797
204	CHEMBL3944486	potent	potent	CHEMBL3944486
205	CHEMBL3946031	potent	potent	CHEMBL3946031
206	CHEMBL3946247	potent	potent	CHEMBL3946247
207	CHEMBL3946864	potent	potent	CHEMBL3946864
208	CHEMBL3948904	potent	potent	CHEMBL3948904
209	CHEMBL3951114	potent	potent	CHEMBL3951114
210	CHEMBL3952895	potent	potent	CHEMBL3952895
211	CHEMBL3953640	active	active	CHEMBL3953640
212	CHEMBL3953640	active	active	CHEMBL3953640
213	CHEMBL3953640	active	active	CHEMBL3953640
214	CHEMBL3953640	active	active	CHEMBL3953640
215	CHEMBL3955454	potent	potent	CHEMBL3955454
216	CHEMBL3956116	active	active	CHEMBL3956116
217	CHEMBL3956116	active	active	CHEMBL3956116
218	CHEMBL3958083	potent	potent	CHEMBL3958083
219	CHEMBL3958248	intermediate	intermediate	CHEMBL3958248
220	CHEMBL3958248	intermediate	intermediate	CHEMBL3958248
221	CHEMBL3958248	intermediate	intermediate	CHEMBL3958248
222	CHEMBL3958248	intermediate	intermediate	CHEMBL3958248
223	CHEMBL3958877	active	active	CHEMBL3958877
224	CHEMBL3958877	active	active	CHEMBL3958877
225	CHEMBL3958877	active	active	CHEMBL3958877
226	CHEMBL3962764	intermediate	intermediate	CHEMBL3962764
227	CHEMBL3962764	intermediate	intermediate	CHEMBL3962764
228	CHEMBL3964663	potent	potent	CHEMBL3964663
229	CHEMBL3965336	potent	potent	CHEMBL3965336
230	CHEMBL3966729	potent	potent	CHEMBL3966729
231	CHEMBL3967106	potent	potent	CHEMBL3967106
232	CHEMBL3968394	potent	potent	CHEMBL3968394
233	CHEMBL3970637	potent	potent	CHEMBL3970637
234	CHEMBL3971564	intermediate	intermediate	CHEMBL3971564
235	CHEMBL3971564	intermediate	intermediate	CHEMBL3971564
236	CHEMBL3972117	intermediate	intermediate	CHEMBL3972117
237	CHEMBL3972117	intermediate	intermediate	CHEMBL3972117
238	CHEMBL3972117	intermediate	intermediate	CHEMBL3972117
239	CHEMBL3972629	active	active	CHEMBL3972629
240	CHEMBL3972629	active	active	CHEMBL3972629
241	CHEMBL3972629	active	active	CHEMBL3972629
242	CHEMBL3972629	active	active	CHEMBL3972629
243	CHEMBL3976046	potent	potent	CHEMBL3976046
244	CHEMBL3976368	potent	potent	CHEMBL3976368
245	CHEMBL3978652	potent	potent	CHEMBL3978652
246	CHEMBL3981830	intermediate	active	CHEMBL3981830
247	CHEMBL3981830	intermediate	active	CHEMBL3981830
248	CHEMBL3981830	intermediate	active	CHEMBL3981830
249	CHEMBL3981830	intermediate	active	CHEMBL3981830
250	CHEMBL3982013	potent	potent	CHEMBL3982013
251	CHEMBL3982387	potent	potent	CHEMBL3982387
252	CHEMBL3984933	potent	potent	CHEMBL3984933
253	CHEMBL4210952	intermediate	intermediate	CHEMBL4210952
254	CHEMBL4210952	intermediate	intermediate	CHEMBL4210952
255	CHEMBL4210952	intermediate	intermediate	CHEMBL4210952
256	CHEMBL4276910	inactive	inactive	CHEMBL4276910
257	CHEMBL4276910	inactive	inactive	CHEMBL4276910
258	CHEMBL4276910	inactive	inactive	CHEMBL4276910
259	CHEMBL4276910	inactive	inactive	CHEMBL4276910
260	CHEMBL4276910	inactive	inactive	CHEMBL4276910
261	CHEMBL4276910	inactive	inactive	CHEMBL4276910
262	CHEMBL4276910	inactive	inactive	CHEMBL4276910
263	CHEMBL4276910	inactive	inactive	CHEMBL4276910
264	CHEMBL4276910	inactive	inactive	CHEMBL4276910
265	CHEMBL4276910	inactive	inactive	CHEMBL4276910
266	CHEMBL4276910	inactive	inactive	CHEMBL4276910
267	CHEMBL4276910	inactive	inactive	CHEMBL4276910
268	CHEMBL4276910	inactive	inactive	CHEMBL4276910
269	CHEMBL4276910	inactive	inactive	CHEMBL4276910
270	CHEMBL4276910	inactive	inactive	CHEMBL4276910
271	CHEMBL4276910	inactive	inactive	CHEMBL4276910
272	CHEMBL4289220	intermediate	intermediate	CHEMBL4289220
273	CHEMBL4289220	intermediate	intermediate	CHEMBL4289220
274	CHEMBL4289220	intermediate	intermediate	CHEMBL4289220
